# Supplementary material for: miRNA-Mediated Signaling Networks in Non-Small Cell Lung Cancer: Linking Tumor Progression to Sarcopenia
Source: Int J Mol Sci. 2026 May 23;27(11):4703. doi: 10.3390/ijms27114703 (PMC13256444; doi:10.3390/ijms27114703)
Supplement: Supplementary file 1 [file ijms-27-04703-s001.zip]

Archive with 1 entries (1 files):
- ijms-4186492-supplementary.xlsx
