# Supplementary material for: miRNA-Mediated Signaling Networks in Non-Small Cell Lung Cancer: Linking Tumor Progression to Sarcopenia
Source: Int J Mol Sci. 2026 May 23;27(11):4703. doi: 10.3390/ijms27114703 (PMC13256444; doi:10.3390/ijms27114703)
Supplement: Supplementary file 1 [file ijms-27-04703-s001.zip › ijms-4186492-supplementary.xlsx]

## Sheet: S1
Differentially Expressed miRNAs from TCGA
baseMean	log2FoldChange	lfcSE	stat	pvalue	padj	miRNA
52869.3	-1.62925	0.12289	-13.2578	4.07e-40	1.53e-38	hsa-let-7a-1
52850.8	-1.62798	0.122792	-13.258	4.06e-40	1.53e-38	hsa-let-7a-2
53000.5	-1.62568	0.122467	-13.2744	3.26e-40	1.36e-38	hsa-let-7a-3
76516.4	-1.49738	0.124559	-12.0214	2.74e-33	6.59e-32	hsa-let-7b
6425.54	-1.92298	0.141641	-13.5765	5.52e-42	2.71e-40	hsa-let-7c
3219.09	-2.39841	0.112086	-21.3979	1.4e-101	1.58e-98	hsa-let-7d
6758.96	-1.21062	0.137155	-8.82665	1.08e-18	1.16e-17	hsa-let-7e
27695.2	-1.83809	0.1647	-11.1602	6.38e-29	1.29e-27	hsa-let-7f-1
27952.2	-1.83561	0.164578	-11.1534	6.89e-29	1.36e-27	hsa-let-7f-2
33.8204	-2.20238	0.223495	-9.85429	6.57e-23	9.63e-22	hsa-mir-1-1
35.5317	-2.24472	0.222451	-10.0909	6.06e-24	9.78e-23	hsa-mir-1-2
27006.5	-1.12831	0.127312	-8.86257	7.82e-19	8.57e-18	hsa-mir-101-1
27189.7	-1.1406	0.12798	-8.91237	5e-19	5.7e-18	hsa-mir-101-2
128.659	6.37577	0.694076	9.18598	4.08e-20	5.12e-19	hsa-mir-105-1
128.868	6.31649	0.686689	9.19848	3.63e-20	4.61e-19	hsa-mir-105-2
65.5363	1.31258	0.212876	6.16593	7.01e-10	4.65e-09	hsa-mir-106a
1.26019	2.1399	0.85455	2.50413	0.0122754	0.0310737	hsa-mir-122
7.9822	-1.1929	0.215562	-5.53392	3.13e-08	1.81e-07	hsa-mir-1226
0.826783	-1.2503	0.372184	-3.35935	0.000781254	0.00252732	hsa-mir-1227
3.65726	1.61046	0.309272	5.20727	1.92e-07	1.02e-06	hsa-mir-1229
116.823	-2.26885	0.249191	-9.1049	8.63e-20	1.04e-18	hsa-mir-1247
3.9687	2.10846	0.477208	4.41832	9.95e-06	4.3e-05	hsa-mir-1251
1.8508	1.38491	0.325425	4.25569	2.08e-05	8.65e-05	hsa-mir-1254-1
1.8911	1.25557	0.312018	4.02402	5.72e-05	0.000221211	hsa-mir-1254-2
3.50151	-1.5035	0.233574	-6.43693	1.22e-10	8.44e-10	hsa-mir-1258
3178.44	-1.41922	0.105016	-13.5143	1.29e-41	5.82e-40	hsa-mir-125a
608.311	4.56316	0.513231	8.89106	6.05e-19	6.77e-18	hsa-mir-1269a
32.7794	5.72317	0.827254	6.91828	4.57e-12	3.61e-11	hsa-mir-1269b
1.03076	1.14483	0.417153	2.74438	0.00606258	0.0164535	hsa-mir-1276
5.12261	1.93376	0.283227	6.82761	8.63e-12	6.63e-11	hsa-mir-1277
4.4741	3.95332	0.538711	7.33848	2.16e-13	1.88e-12	hsa-mir-1293
2.09553	-1.24295	0.202353	-6.14248	8.12e-10	5.3e-09	hsa-mir-1294
21.3243	-2.13085	0.16994	-12.5389	4.58e-36	1.29e-34	hsa-mir-1296
46.5707	-1.49502	0.167052	-8.94946	3.57e-19	4.16e-18	hsa-mir-1306
157.015	1.18535	0.157877	7.50805	6e-14	5.6e-13	hsa-mir-130b
0.693409	-3.81534	1.10106	-3.46515	0.000529927	0.00176486	hsa-mir-1323
21.8028	-2.33412	0.222901	-10.4716	1.17e-25	2.03e-24	hsa-mir-133a-1
19.3038	-2.27671	0.226467	-10.0531	8.9e-24	1.41e-22	hsa-mir-133a-2
6.05996	-2.41391	0.24129	-10.0042	1.46e-23	2.23e-22	hsa-mir-133b
1090.95	1.21748	0.239068	5.09262	3.53e-07	1.85e-06	hsa-mir-134
3.8644	-1.61761	0.224705	-7.19882	6.07e-13	5.08e-12	hsa-mir-1343
302.285	2.92252	0.208189	14.0378	9.15e-45	4.92e-43	hsa-mir-135b
142.625	1.3565	0.225204	6.02342	1.71e-09	1.09e-08	hsa-mir-136
8.99662	4.37669	0.504784	8.67042	4.31e-18	4.5e-17	hsa-mir-137
9.7478	-1.11656	0.250621	-4.45517	8.38e-06	3.65e-05	hsa-mir-138-2
331.629	-2.78856	0.158679	-17.5736	3.93e-69	6.33e-67	hsa-mir-139
4345.3	-1.33618	0.0917877	-14.5573	5.25e-48	3.49e-46	hsa-mir-140
6929.63	1.72691	0.139492	12.38	3.35e-35	8.61e-34	hsa-mir-141
12117.4	2.18534	0.17283	12.6445	1.2e-36	3.57e-35	hsa-mir-142
506980	-2.49353	0.16683	-14.9465	1.64e-50	1.42e-48	hsa-mir-143
887.401	-3.12885	0.215478	-14.5205	8.98e-48	5.63e-46	hsa-mir-144
6225.11	-1.47397	0.141908	-10.3868	2.85e-25	4.87e-24	hsa-mir-145
13.4772	4.25749	0.374989	11.3536	7.11e-30	1.49e-28	hsa-mir-147b
205825	1.50955	0.136032	11.097	1.3e-28	2.53e-27	hsa-mir-148a
4.06583	1.46822	0.305971	4.79858	1.6e-06	7.58e-06	hsa-mir-153-1
85.1818	4.09598	0.274435	14.9251	2.26e-50	1.82e-48	hsa-mir-153-2
1.1337	1.17731	0.345728	3.40531	0.000660902	0.00216278	hsa-mir-1537
26.154	1.27325	0.249614	5.10088	3.38e-07	1.78e-06	hsa-mir-154
1028	-1.08089	0.101622	-10.6364	2.02e-26	3.8e-25	hsa-mir-15b
100685	1.90566	0.148329	12.8476	8.88e-38	2.86e-36	hsa-mir-182
50084.3	2.0113	0.160834	12.5055	6.97e-36	1.83e-34	hsa-mir-183
47.495	-2.83394	0.339854	-8.33871	7.51e-17	7.5e-16	hsa-mir-184
144.207	1.9931	0.292666	6.81015	9.75e-12	7.39e-11	hsa-mir-187
12.3623	1.16097	0.170383	6.81387	9.5e-12	7.25e-11	hsa-mir-188
15.2358	-1.8859	0.150432	-12.5366	4.71e-36	1.3e-34	hsa-mir-190a
6.71504	1.71289	0.534188	3.20654	0.00134343	0.00418987	hsa-mir-1911
9046.4	3.18058	0.316896	10.0367	1.05e-23	1.65e-22	hsa-mir-192
965.563	-1.3764	0.135277	-10.1746	2.57e-24	4.21e-23	hsa-mir-193a
1707.59	2.64026	0.308072	8.57027	1.03e-17	1.05e-16	hsa-mir-194-1
1858.56	2.64946	0.30684	8.63467	5.89e-18	6.05e-17	hsa-mir-194-2
214.672	-2.09406	0.125804	-16.6454	3.27e-62	4.1e-60	hsa-mir-195
250.083	5.3522	0.424049	12.6216	1.6e-36	4.64e-35	hsa-mir-196a-1
270.728	5.80234	0.42482	13.6584	1.8e-42	9.24e-41	hsa-mir-196a-2
493.171	3.99172	0.332622	12.0008	3.52e-33	8.28e-32	hsa-mir-196b
1849.91	-2.91342	0.152458	-19.1097	2.1e-81	7.89e-79	hsa-mir-197
73.5091	-1.90115	0.125356	-15.166	5.94e-52	5.59e-50	hsa-mir-1976
4713.5	1.12861	0.119383	9.45363	3.27e-21	4.3e-20	hsa-mir-199a-1
7799.07	1.11838	0.12154	9.20173	3.52e-20	4.52e-19	hsa-mir-199a-2
9856.84	1.09201	0.126182	8.6543	4.96e-18	5.14e-17	hsa-mir-199b
103.163	1.40144	0.18051	7.76382	8.24e-15	7.75e-14	hsa-mir-19a
3905.89	1.77078	0.154528	11.4593	2.11e-30	4.5e-29	hsa-mir-200a
4.99346	-4.40764	0.347515	-12.6833	7.32e-37	2.23e-35	hsa-mir-202
246.224	1.27226	0.233808	5.44149	5.28e-08	2.95e-07	hsa-mir-203b
2180.8	2.23	0.361895	6.16201	7.18e-10	4.74e-09	hsa-mir-205
2.63282	-3.44757	0.426762	-8.07843	6.56e-16	6.39e-15	hsa-mir-206
994.862	1.04233	0.139734	7.45938	8.69e-14	7.91e-13	hsa-mir-20a
98.6035	1.49067	0.264272	5.64069	1.69e-08	1e-07	hsa-mir-20b
1.49501e+06	1.75041	0.11744	14.9047	3.07e-50	2.31e-48	hsa-mir-21
4755.73	4.13539	0.217559	19.0081	1.46e-80	3.3e-78	hsa-mir-210
1.34724	-1.75284	0.419118	-4.18222	2.89e-05	0.000116814	hsa-mir-211
15.8978	-1.9484	0.152866	-12.7458	3.29e-37	1.03e-35	hsa-mir-2110
107.038	2.14671	0.335992	6.38918	1.67e-10	1.14e-09	hsa-mir-215
2.34619	2.13044	0.529392	4.02432	5.71e-05	0.000221211	hsa-mir-216b
119.547	1.26759	0.217686	5.82302	5.78e-09	3.53e-08	hsa-mir-217
133.165	-1.75159	0.124665	-14.0504	7.66e-45	4.32e-43	hsa-mir-218-1
127.187	-1.69686	0.127913	-13.2657	3.66e-40	1.48e-38	hsa-mir-218-2
246.87	2.1891	0.226214	9.67709	3.77e-22	5.32e-21	hsa-mir-224
5.10254	1.10451	0.228522	4.83328	1.34e-06	6.51e-06	hsa-mir-2277
277.126	1.01883	0.139417	7.30782	2.72e-13	2.3e-12	hsa-mir-2355
0.202668	-1.96524	0.637677	-3.08187	0.00205703	0.00616016	hsa-mir-2681
6858.82	-1.0334	0.104814	-9.85932	6.25e-23	9.28e-22	hsa-mir-26a-1
6882.69	-1.02463	0.104562	-9.79925	1.13e-22	1.64e-21	hsa-mir-26a-2
2011.56	1.49545	0.139299	10.7355	6.93e-27	1.33e-25	hsa-mir-29b-1
2143.35	1.37192	0.130079	10.5468	5.25e-26	9.42e-25	hsa-mir-29b-2
71.0778	2.26197	0.197288	11.4653	1.97e-30	4.28e-29	hsa-mir-301a
10.5798	2.57856	0.313486	8.22545	1.94e-16	1.93e-15	hsa-mir-301b
103101	-1.91645	0.157806	-12.1444	6.15e-34	1.51e-32	hsa-mir-30a
91.5786	3.92773	0.371117	10.5835	3.55e-26	6.58e-25	hsa-mir-31
2.95661	2.39276	0.333536	7.17392	7.29e-13	6.01e-12	hsa-mir-3136
7.50479	-1.04121	0.288041	-3.6148	0.000300579	0.00105063	hsa-mir-3150b
0.947868	-3.09748	0.319012	-9.7096	2.74e-22	3.92e-21	hsa-mir-3154
1.31119	2.03234	0.610627	3.32829	0.00087382	0.00280079	hsa-mir-3161
5.21656	2.15795	0.287509	7.50566	6.11e-14	5.66e-13	hsa-mir-3170
1.61385	1.36415	0.335008	4.07197	4.66e-05	0.000182743	hsa-mir-3174
1.02501	1.04307	0.362937	2.87398	0.00405335	0.0113273	hsa-mir-3176
3.57384	2.50339	0.407893	6.13736	8.39e-10	5.44e-09	hsa-mir-3189
1.46507	1.54359	0.339663	4.54448	5.51e-06	2.47e-05	hsa-mir-3194
0.366369	-2.00155	0.445614	-4.49166	7.07e-06	3.11e-05	hsa-mir-3195
3.04134	-1.10876	0.149521	-7.41542	1.21e-13	1.09e-12	hsa-mir-3199-2
16.2457	1.45163	0.339159	4.28008	1.87e-05	7.84e-05	hsa-mir-323a
21.9225	2.09452	0.353695	5.92183	3.18e-09	2e-08	hsa-mir-323b
112.686	-1.84515	0.198798	-9.28151	1.67e-20	2.17e-19	hsa-mir-326
234.048	-2.97812	0.174727	-17.0444	3.85e-65	5.43e-63	hsa-mir-328
104.238	1.53158	0.173287	8.83837	9.71e-19	1.05e-17	hsa-mir-33a
21.0116	2.52399	0.239031	10.5593	4.6e-26	8.38e-25	hsa-mir-33b
87.1819	1.4905	0.182563	8.16431	3.23e-16	3.17e-15	hsa-mir-345
0.689092	-1.66264	0.392868	-4.23205	2.32e-05	9.51e-05	hsa-mir-346
456.288	-1.04087	0.304019	-3.42371	0.00061772	0.00204518	hsa-mir-34c
231.007	2.47128	0.259342	9.52904	1.59e-21	2.13e-20	hsa-mir-3607
23.8169	-1.36703	0.149197	-9.16258	5.07e-20	6.15e-19	hsa-mir-3615
2.86141	2.20638	0.404274	5.45765	4.82e-08	2.74e-07	hsa-mir-3617
0.847125	-2.44703	0.345612	-7.08028	1.44e-12	1.17e-11	hsa-mir-3622a
1.0788	1.50083	0.416457	3.6038	0.000313602	0.00108941	hsa-mir-3662
2.4838	2.14074	0.38445	5.56832	2.57e-08	1.5e-07	hsa-mir-3664
26.1494	1.13421	0.186377	6.08561	1.16e-09	7.44e-09	hsa-mir-3677
3.68658	3.51103	1.03462	3.39356	0.0006899	0.00224466	hsa-mir-371a
11.4061	2.08806	0.582675	3.58358	0.00033892	0.00115952	hsa-mir-372
1.62271	2.12089	0.864821	2.4524	0.0141906	0.035367	hsa-mir-373
1.79874	2.29813	0.849711	2.70461	0.00683856	0.0182956	hsa-mir-374c
150757	1.76166	0.252335	6.98143	2.92e-12	2.34e-11	hsa-mir-375
5.09616	1.57871	0.343364	4.59778	4.27e-06	1.94e-05	hsa-mir-376a-1
2.87913	1.66386	0.419092	3.97016	7.18e-05	0.000274876	hsa-mir-376a-2
5.85622	1.83895	0.32854	5.59733	2.18e-08	1.27e-07	hsa-mir-376b
1836.89	-1.99268	0.134894	-14.7722	2.21e-49	1.56e-47	hsa-mir-378a
23.4598	-1.47692	0.145102	-10.1785	2.47e-24	4.11e-23	hsa-mir-378c
1.03967	-1.04599	0.232476	-4.49937	6.82e-06	3.02e-05	hsa-mir-378d-2
73.3147	1.17224	0.230636	5.08265	3.72e-07	1.93e-06	hsa-mir-382
6.72912	-1.59129	0.216892	-7.33677	2.19e-13	1.89e-12	hsa-mir-3917
6.07774	-1.02699	0.249045	-4.1237	3.73e-05	0.000147695	hsa-mir-3940
110.339	1.35241	0.245093	5.51796	3.43e-08	1.98e-07	hsa-mir-409
813.072	-1.25126	0.101491	-12.3288	6.34e-35	1.59e-33	hsa-mir-423
407.042	1.50864	0.168616	8.94716	3.65e-19	4.2e-18	hsa-mir-424
543.665	1.01079	0.160662	6.29141	3.15e-10	2.13e-09	hsa-mir-429
0.459266	-2.45121	0.50678	-4.83683	1.32e-06	6.42e-06	hsa-mir-4433b
3.7919	1.39635	0.322363	4.33162	1.48e-05	6.28e-05	hsa-mir-4443
1.33402	1.34007	0.424959	3.15342	0.00161371	0.00497781	hsa-mir-4454
3.04128	1.39709	0.278282	5.0204	5.16e-07	2.6e-06	hsa-mir-4473
19.5957	1.15422	0.374401	3.08285	0.0020503	0.00615636	hsa-mir-449a
3.6782	1.72314	0.494219	3.4866	0.000489211	0.00164381	hsa-mir-449b
1.78235	1.90603	0.544511	3.50044	0.000464489	0.0015654	hsa-mir-449c
19.9759	1.79191	0.201976	8.87193	7.19e-19	7.96e-18	hsa-mir-450a-1
19.5052	1.77507	0.202486	8.76639	1.84e-18	1.96e-17	hsa-mir-450a-2
77.1302	1.01343	0.192909	5.25343	1.49e-07	7.99e-07	hsa-mir-450b
3784.56	-2.73586	0.218497	-12.5213	5.71e-36	1.53e-34	hsa-mir-451a
3.46088	-1.87442	0.210575	-8.90145	5.51e-19	6.22e-18	hsa-mir-4521
0.876579	1.47182	0.37503	3.92453	8.69e-05	0.000327028	hsa-mir-4523
0.41358	-1.72818	0.320174	-5.39761	6.75e-08	3.74e-07	hsa-mir-4524a
0.677266	-3.26359	0.252592	-12.9204	3.45e-38	1.18e-36	hsa-mir-4529
0.536669	-1.24697	0.271159	-4.59866	4.25e-06	1.94e-05	hsa-mir-4536-1
0.58401	-1.42706	0.24493	-5.82639	5.66e-09	3.48e-08	hsa-mir-4536-2
0.505859	-3.74382	0.668	-5.60453	2.09e-08	1.23e-07	hsa-mir-4634
3.70949	1.86039	0.276962	6.71712	1.85e-11	1.39e-10	hsa-mir-4638
8.7542	3.94441	0.528004	7.47041	7.99e-14	7.34e-13	hsa-mir-4652
1.19921	1.67826	0.443662	3.78274	0.000155114	0.000561295	hsa-mir-4658
1.35014	1.81986	0.479708	3.79369	0.000148424	0.000542302	hsa-mir-466
2.4388	2.41091	0.359541	6.70552	2.01e-11	1.49e-10	hsa-mir-4664
8.32461	2.51566	0.251061	10.0201	1.24e-23	1.92e-22	hsa-mir-4668
0.292142	-2.54012	0.489573	-5.18844	2.12e-07	1.12e-06	hsa-mir-4678
0.165958	-1.78102	0.745068	-2.39041	0.0168295	0.0413053	hsa-mir-4703
5.14429	2.15294	0.313834	6.86013	6.88e-12	5.39e-11	hsa-mir-4724
0.945342	1.28455	0.338706	3.79253	0.000149123	0.000543097	hsa-mir-4726
5.2905	-4.39415	0.268365	-16.3737	2.94e-60	3.32e-58	hsa-mir-4732
0.633924	1.08152	0.395035	2.73777	0.00618571	0.0167474	hsa-mir-4733
0.75344	1.4058	0.404278	3.47731	0.000506473	0.00169174	hsa-mir-4736
0.470698	-1.97287	0.323258	-6.10307	1.04e-09	6.71e-09	hsa-mir-4740
1.41169	1.81436	0.362497	5.00516	5.58e-07	2.8e-06	hsa-mir-4766
0.49745	-1.59384	0.478694	-3.32956	0.000869823	0.0027978	hsa-mir-4770
2.47643	-1.11311	0.189835	-5.86355	4.53e-09	2.8e-08	hsa-mir-4777
17.0143	3.63931	0.561907	6.47672	9.37e-11	6.61e-10	hsa-mir-4788
0.878151	-1.98288	0.274267	-7.22975	4.84e-13	4.08e-12	hsa-mir-4800
1.14759	1.19064	0.331906	3.58729	0.000334137	0.00114663	hsa-mir-4802
11.7698	-1.39213	0.369401	-3.76863	0.000164147	0.000592083	hsa-mir-483
820.728	-4.25685	0.219751	-19.3712	1.35e-83	7.62e-81	hsa-mir-486-1
812.333	-4.24287	0.222571	-19.063	5.13e-81	1.45e-78	hsa-mir-486-2
26.3425	1.33843	0.275258	4.86246	1.16e-06	5.67e-06	hsa-mir-487b
4.19997	2.13484	0.419546	5.08844	3.61e-07	1.88e-06	hsa-mir-489
3.47324	-2.24815	0.470101	-4.78226	1.73e-06	8.17e-06	hsa-mir-490
57.5177	1.23449	0.230436	5.35717	8.45e-08	4.63e-07	hsa-mir-493
4.31015	1.03138	0.328173	3.14281	0.00167334	0.0051198	hsa-mir-494
31.4538	1.13237	0.269015	4.20932	2.56e-05	0.000104397	hsa-mir-495
11.6477	1.11155	0.281943	3.94247	8.06e-05	0.000305539	hsa-mir-496
41.6592	2.08058	0.216531	9.60872	7.35e-22	1.02e-20	hsa-mir-503
9.48792	-2.31767	0.252556	-9.17685	4.44e-20	5.45e-19	hsa-mir-504
19.2219	1.10465	0.374955	2.94607	0.0032184	0.00919891	hsa-mir-509-2
0.966738	1.43078	0.420915	3.39923	0.000675766	0.00220503	hsa-mir-5092
1.3157	1.5383	0.551581	2.78889	0.00528886	0.0145283	hsa-mir-513c
1.46589	2.08007	0.668861	3.10987	0.00187169	0.00566524	hsa-mir-514b
5.39255	-1.51818	0.44426	-3.41733	0.000632386	0.00208153	hsa-mir-516a-1
5.33388	-1.52341	0.423189	-3.59984	0.000318417	0.00110274	hsa-mir-516a-2
0.73138	-2.89716	1.02867	-2.81641	0.00485638	0.0135379	hsa-mir-516b-1
0.464158	-2.50872	1.04926	-2.39094	0.0168051	0.0413053	hsa-mir-516b-2
3.08881	-3.48435	0.822515	-4.23622	2.27e-05	9.37e-05	hsa-mir-517a
3.07796	-3.51004	0.839775	-4.17974	2.92e-05	0.000117674	hsa-mir-517b
0.596049	-2.75204	0.940668	-2.92563	0.00343763	0.00975146	hsa-mir-517c
2.37816	-1.14704	0.174737	-6.56437	5.23e-11	3.78e-10	hsa-mir-5187
1.01359	-2.54643	0.849278	-2.99835	0.00271447	0.00787575	hsa-mir-518a-2
1.84841	-2.99102	0.802468	-3.72728	0.000193561	0.000693746	hsa-mir-518b
1.72022	-3.40282	0.874707	-3.89023	0.000100147	0.000371928	hsa-mir-518c
1.62607	-2.86138	0.603985	-4.7375	2.16e-06	1.01e-05	hsa-mir-518e
4.07724	-2.08025	0.460133	-4.52098	6.16e-06	2.74e-05	hsa-mir-519a-2
2.50939	-3.80419	0.575444	-6.61087	3.82e-11	2.8e-10	hsa-mir-520a
1.41	-1.70895	0.609524	-2.80375	0.00505124	0.0139434	hsa-mir-520b
3.24018	-1.80143	0.485818	-3.70804	0.000208869	0.000746245	hsa-mir-522
1.57735	-3.31401	0.846658	-3.91423	9.07e-05	0.000340174	hsa-mir-525
3.52436	-3.09136	0.699919	-4.41674	1e-05	4.32e-05	hsa-mir-526b
26.7119	2.15969	0.305377	7.0722	1.52e-12	1.23e-11	hsa-mir-539
1.89756	1.67142	0.311564	5.3646	8.11e-08	4.47e-07	hsa-mir-545
1.20861	1.40962	0.35044	4.02243	5.76e-05	0.000221951	hsa-mir-548au
1.46483	1.37939	0.335842	4.10726	4e-05	0.000158054	hsa-mir-548s
9.71678	2.46222	0.288019	8.54882	1.24e-17	1.25e-16	hsa-mir-548v
2.06225	1.06987	0.347883	3.07536	0.00210247	0.00626303	hsa-mir-549a
12.8615	1.0541	0.18107	5.82151	5.83e-09	3.54e-08	hsa-mir-550a-1
8.43233	1.02701	0.278153	3.69224	0.000222291	0.000789202	hsa-mir-551a
18.5582	1.90997	0.294734	6.48033	9.15e-11	6.5e-10	hsa-mir-551b
46.9498	1.72829	0.443569	3.89632	9.77e-05	0.000363901	hsa-mir-552
3.78943	1.80395	0.304612	5.92214	3.18e-09	2e-08	hsa-mir-556
1.96274	2.15627	0.378489	5.69704	1.22e-08	7.32e-08	hsa-mir-5571
0.871294	1.04992	0.428876	2.44807	0.0143623	0.0357158	hsa-mir-5579
0.534508	-1.08255	0.307127	-3.52478	0.000423842	0.00143269	hsa-mir-5588
0.784035	1.28234	0.39185	3.27252	0.00106592	0.00336151	hsa-mir-559
5.09922	1.47937	0.320961	4.60918	4.04e-06	1.86e-05	hsa-mir-561
20.9718	1.10412	0.282377	3.9101	9.23e-05	0.000344894	hsa-mir-5698
1.98701	1.79335	0.35403	5.06553	4.07e-07	2.08e-06	hsa-mir-570
1.00282	1.00889	0.42035	2.40011	0.0163901	0.0405799	hsa-mir-5708
443.291	-1.30666	0.136658	-9.56151	1.16e-21	1.58e-20	hsa-mir-574
34.6185	4.38569	0.36864	11.897	1.23e-32	2.83e-31	hsa-mir-577
3.21863	1.9253	0.307042	6.27049	3.6e-10	2.42e-09	hsa-mir-579
1867.66	1.0177	0.236933	4.2953	1.74e-05	7.38e-05	hsa-mir-582
175.545	-1.12914	0.20475	-5.51474	3.49e-08	2e-07	hsa-mir-584
77.0534	1.20706	0.131488	9.18003	4.31e-20	5.35e-19	hsa-mir-590
11.4065	1.87882	0.264712	7.09762	1.27e-12	1.04e-11	hsa-mir-592
73.6198	-1.3182	0.146446	-9.00131	2.23e-19	2.62e-18	hsa-mir-598
0.432115	-2.04051	0.423256	-4.82098	1.43e-06	6.89e-06	hsa-mir-599
2.13283	-2.58985	0.219275	-11.811	3.43e-32	7.74e-31	hsa-mir-605
1.18792	-2.36844	0.228118	-10.3825	2.98e-25	5.02e-24	hsa-mir-607
10.2428	1.56466	0.396968	3.94152	8.1e-05	0.000305719	hsa-mir-615
15.8963	2.71004	0.258669	10.4769	1.1e-25	1.95e-24	hsa-mir-616
1.93518	-1.07243	0.252666	-4.24446	2.19e-05	9.06e-05	hsa-mir-618
94.4571	1.39809	0.204175	6.8475	7.52e-12	5.85e-11	hsa-mir-628
1.99675	1.30436	0.287823	4.53181	5.85e-06	2.61e-05	hsa-mir-632
1.42906	1.00288	0.320052	3.13351	0.00172731	0.00525372	hsa-mir-636
2.43237	1.18051	0.270002	4.37224	1.23e-05	5.24e-05	hsa-mir-639
2.38884	-1.58573	0.214526	-7.3918	1.45e-13	1.29e-12	hsa-mir-6502
0.831696	-1.70732	0.35506	-4.80854	1.52e-06	7.3e-06	hsa-mir-6507
11.5095	1.95506	0.359015	5.44562	5.16e-08	2.9e-07	hsa-mir-6510
7.15429	-2.72183	0.203609	-13.368	9.31e-41	4.04e-39	hsa-mir-6511b-1
7.16734	-2.77373	0.205038	-13.5279	1.07e-41	5.04e-40	hsa-mir-6511b-2
92.7132	1.47158	0.239186	6.15247	7.63e-10	5.01e-09	hsa-mir-653
6.95026	1.04355	0.288008	3.62334	0.000290822	0.00101968	hsa-mir-655
0.909215	1.60642	0.611224	2.62819	0.00858398	0.0222278	hsa-mir-662
2.12795	1.80185	0.542083	3.32395	0.000887536	0.00283059	hsa-mir-6715a
0.764532	1.24769	0.520386	2.39762	0.0165021	0.0407678	hsa-mir-6715b
0.253075	-1.552	0.553496	-2.80399	0.00504739	0.0139434	hsa-mir-6717
6.81495	-1.48328	0.229523	-6.46244	1.03e-10	7.22e-10	hsa-mir-6720
0.899134	-1.04046	0.350932	-2.96486	0.00302824	0.00867737	hsa-mir-6726
1.58248	1.918	0.384253	4.99149	5.99e-07	2.98e-06	hsa-mir-6728
1.03702	1.44833	0.366003	3.95716	7.58e-05	0.000289286	hsa-mir-6737
2.08704	2.94854	0.613608	4.80526	1.55e-06	7.39e-06	hsa-mir-6744
108.089	1.00049	0.36166	2.7664	0.00566794	0.0154195	hsa-mir-675
0.935812	1.11728	0.366182	3.05117	0.00227954	0.00675487	hsa-mir-6781
1.23132	-3.2605	0.28311	-11.5167	1.09e-30	2.41e-29	hsa-mir-6788
1.86165	-1.14657	0.226025	-5.07275	3.92e-07	2.01e-06	hsa-mir-6802
1.33517	-1.61102	0.272928	-5.90275	3.57e-09	2.23e-08	hsa-mir-6803
0.461237	-1.37012	0.328002	-4.17715	2.95e-05	0.000118177	hsa-mir-6813
0.699927	1.05508	0.378036	2.79094	0.00525558	0.0144721	hsa-mir-6814
1.51222	1.43339	0.340769	4.20635	2.6e-05	0.0001054	hsa-mir-6815
2.24217	-1.42639	0.222366	-6.41463	1.41e-10	9.72e-10	hsa-mir-6820
0.932532	1.87197	0.624477	2.99766	0.00272059	0.00787575	hsa-mir-6850
1.12309	1.92548	0.497639	3.86923	0.000109181	0.000404149	hsa-mir-6860
16.0465	-2.69182	0.172315	-15.6215	5.2e-55	5.33e-53	hsa-mir-6892
92.4785	1.46632	0.1292	11.3493	7.48e-30	1.54e-28	hsa-mir-7-1
488.47	2.88073	0.159751	18.0327	1.08e-72	2.03e-70	hsa-mir-708
0.918171	1.61364	0.457198	3.52941	0.000416493	0.00141207	hsa-mir-7112
3.63399	-3.28088	0.44692	-7.3411	2.12e-13	1.85e-12	hsa-mir-7641-1
1.83995	-3.6139	0.457701	-7.89576	2.89e-15	2.76e-14	hsa-mir-7641-2
45.5662	-1.05145	0.159937	-6.57419	4.89e-11	3.56e-10	hsa-mir-766
111.844	5.51614	0.686976	8.0296	9.78e-16	9.44e-15	hsa-mir-767
5.63915	1.36254	0.239706	5.68422	1.31e-08	7.81e-08	hsa-mir-7705
0.885697	1.56496	0.423213	3.69781	0.000217471	0.000774526	hsa-mir-7974
2.1197	1.62056	0.559842	2.89468	0.00379543	0.0106859	hsa-mir-873
73.0979	1.27459	0.256807	4.96322	6.93e-07	3.42e-06	hsa-mir-889
33.9802	1.83003	0.347347	5.26858	1.37e-07	7.43e-07	hsa-mir-891a
4155.74	4.23812	0.322998	13.1212	2.49e-39	9.07e-38	hsa-mir-9-1
4159.31	4.1962	0.322853	12.9972	1.27e-38	4.48e-37	hsa-mir-9-2
4160.77	4.16338	0.322929	12.8926	4.96e-38	1.65e-36	hsa-mir-9-3
16789.9	1.14062	0.126397	9.02412	1.81e-19	2.15e-18	hsa-mir-93
9.70357	-1.30801	0.316219	-4.13641	3.53e-05	0.000140244	hsa-mir-935
29.2053	1.25626	0.261646	4.80139	1.58e-06	7.51e-06	hsa-mir-937
114.547	2.35555	0.16587	14.2012	9e-46	5.35e-44	hsa-mir-96
119967	-1.06355	0.112438	-9.45895	3.11e-21	4.13e-20	hsa-mir-99b

## Sheet: S2
Differentially Expressed miRNAs from GSE137140
miRNA.Accession	miRNA.ID	logFC	AveExpr	P.Value	adj.P.Val	t	B	Significance
MIMAT0030996	hsa-miR-8069	-0.71861	12.46	0	0	-55.7612	1122.56	NS
MIMAT0027359	hsa-miR-6729-5p	-0.78343	12.42	0	0	-54.3684	1080.18	NS
MIMAT0018068	hsa-miR-3648	1.43318	12.43	0	0	67.4423	1479.48	UP
MIMAT0027472	hsa-miR-6786-5p	-0.57888	12.36	0	0	-62.0712	1315.42	NS
MIMAT0027468	hsa-miR-6784-5p	-1.51881	12.1	0	0	-98.2307	2377.12	DOWN
MIMAT0007881	hsa-miR-1908-5p	-0.57783	11.86	0	0	-46.553	845.653	NS
MIMAT0018085	hsa-miR-3663-3p	0.7832	11.95	0	0	45.5164	815.173	NS
MIMAT0019229	hsa-miR-3940-5p	-0.92779	11.53	0	0	-79.3675	1838.14	NS
MIMAT0005582	hsa-miR-1228-5p	-1.15693	11.42	0	0	-116.391	2855.36	DOWN
MIMAT0022259	hsa-miR-5100	3.74913	11.97	0	0	119.276	2927.57	UP
MIMAT0027404	hsa-miR-6752-5p	-0.49507	11.12	0	0	-60.8855	1279.14	NS
MIMAT0003326	hsa-miR-663a	1.75092	11.36	0	0	97.2681	2350.62	UP
MIMAT0007347	hsa-miR-1469	1.20698	11.3	0	0	78.2076	1803.75	UP
MIMAT0022943	hsa-miR-1233-5p	1.67309	11.29	0	0	70.9998	1587.51	UP
MIMAT0027510	hsa-miR-6805-5p	-0.80217	10.86	0	0	-63.0575	1345.6	NS
MIMAT0005922	hsa-miR-1268a	-0.84867	10.86	0	0	-88.6778	2109.22	NS
MIMAT0023713	hsa-miR-6088	0.83722	10.89	0	0	48.1892	894.123	NS
MIMAT0027670	hsa-miR-6885-5p	1.11063	10.84	0	0	54.7716	1092.43	UP
MIMAT0027430	hsa-miR-6765-5p	-0.86151	10.46	0	0	-98.2007	2376.3	NS
MIMAT0027532	hsa-miR-6816-5p	-0.54746	10.48	0	0	-57.3749	1171.79	NS
MIMAT0027496	hsa-miR-6798-5p	-0.8774	10.41	0	0	-66.7991	1459.88	NS
MIMAT0018976	hsa-miR-4454	2.48721	10.39	0	0	77.5514	1784.24	UP
MIMAT0031095	hsa-miR-128-2-5p	1.26264	10.46	0	0	58.6097	1209.52	UP
MIMAT0016849	hsa-miR-4294	-0.87172	10.26	0	0	-54.0818	1071.47	NS
MIMAT0027038	hsa-miR-1343-5p	-0.4881	10.23	0	0	-49.3908	929.971	NS
MIMAT0027462	hsa-miR-6781-5p	-0.63092	10.12	0	0	-64.0809	1376.89	NS
MIMAT0018925	hsa-miR-1268b	-0.7007	9.77	0	0	-78.8102	1821.63	NS
MIMAT0024615	hsa-miR-6131	5.00034	9.28	0	0	80.1966	1862.64	UP
MIMAT0027478	hsa-miR-6789-5p	0.75636	9.82	0	0	61.1565	1287.43	NS
MIMAT0019069	hsa-miR-4530	-0.83988	9.85	0	0	-53.4783	1053.15	NS
MIMAT0019711	hsa-miR-4649-5p	1.26301	9.85	0	0	55.4176	1112.1	UP
MIMAT0004609	hsa-miR-149-3p	0.33679	9.53	0	0	49.2043	924.394	NS
MIMAT0027398	hsa-miR-6749-5p	0.74627	9.55	0	0	56.3288	1139.86	NS
MIMAT0019064	hsa-miR-4525	3.38522	9.43	0	0	83.2728	1952.96	UP
MIMAT0030986	hsa-miR-8059	2.38064	9.24	0	0	78.4964	1812.33	UP
MIMAT0027542	hsa-miR-6821-5p	0.43172	9.11	0	0	44.7782	793.588	NS
MIMAT0003282	hsa-miR-614	2.84317	8.92	0	0	82.0736	1917.87	UP
MIMAT0019913	hsa-miR-4763-3p	0.52348	8.93	0	0	43.4243	754.286	NS
MIMAT0016879	hsa-miR-4258	2.35398	9.29	0	0	100.165	2430.02	UP
MIMAT0004792	hsa-miR-92b-5p	0.81826	9.02	0	0	49.284	926.774	NS
MIMAT0019778	hsa-miR-4689	0.53084	8.88	0	0	42.7613	735.184	NS
MIMAT0004508	hsa-miR-92a-2-5p	-1.73227	8.67	0	0	-58.3261	1200.85	DOWN
MIMAT0031180	hsa-miR-7977	1.98636	8.83	0	0	67.903	1493.51	UP
MIMAT0027650	hsa-miR-6875-5p	-1.09671	8.63	0	0	-58.3979	1203.05	DOWN
MIMAT0019852	hsa-miR-4730	-1.60354	8.69	0	0	-56.9094	1157.58	DOWN
MIMAT0018444	hsa-miR-642b-3p	1.83668	8.94	0	0	76.462	1751.77	UP
MIMAT0018178	hsa-miR-3180	-0.48209	8.57	0	0	-52.028	1009.26	NS
MIMAT0015041	hsa-miR-1260b	2.0491	8.74	0	0	83.9918	1973.93	UP
MIMAT0027504	hsa-miR-6802-5p	1.36307	8.73	0	0	102.283	2487.41	UP
MIMAT0019903	hsa-miR-4758-5p	1.06912	8.71	0	0	78.6904	1818.08	UP
MIMAT0021021	hsa-miR-5001-5p	1.14273	8.46	0	0	73.3791	1659.33	UP
MIMAT0023700	hsa-miR-6075	0.84944	8.55	0	0	58.2198	1197.6	NS
MIMAT0027474	hsa-miR-6787-5p	1.96186	8.81	0	0	98.2017	2376.32	UP
MIMAT0031178	hsa-miR-7975	2.23159	8.28	0	0	64.3167	1384.1	UP
MIMAT0027412	hsa-miR-6756-5p	1.00278	8.3	0	0	74.73	1699.93	UP
MIMAT0027583	hsa-miR-6840-3p	1.31321	8.22	0	0	77.2508	1775.29	UP
MIMAT0027488	hsa-miR-6794-5p	0.79321	8.34	0	0	56.8512	1155.8	NS
MIMAT0019791	hsa-miR-4697-5p	0.89485	8.4	0	0	54.1389	1073.2	NS
MIMAT0019885	hsa-miR-4749-5p	0.53399	8.16	0	0	46.5753	846.311	NS
MIMAT0005867	hsa-miR-663b	1.47412	8.3	0	0	64.9117	1402.28	UP
MIMAT0019807	hsa-miR-4707-5p	0.54792	8.08	0	0	47.6271	877.424	NS
MIMAT0027616	hsa-miR-6858-5p	0.65048	8.01	0	0	44.2647	778.636	NS
MIMAT0022938	hsa-miR-937-5p	1.02484	8.04	0	0	71.6886	1608.34	UP
MIMAT0019073	hsa-miR-4534	1.73748	8.19	0	0	56.7321	1152.17	UP
MIMAT0027538	hsa-miR-6819-5p	0.6493	7.83	0	0	52.3542	1019.12	NS
MIMAT0018985	hsa-miR-3135b	1.30488	7.91	0	0	58.7498	1213.81	UP
MIMAT0019219	hsa-miR-3619-3p	1.32916	7.76	0	0	60.9019	1279.64	UP
MIMAT0015065	hsa-miR-3185	0.91106	7.77	0	0	55.9887	1129.49	NS
MIMAT0019953	hsa-miR-2467-3p	3.68809	7.38	0	0	67.8986	1493.37	UP
MIMAT0019806	hsa-miR-4706	1.63231	7.87	0	0	103.696	2525.38	UP
MIMAT0014996	hsa-miR-3131	1.70002	7.53	0	0	67.3957	1478.06	UP
MIMAT0027414	hsa-miR-6757-5p	1.72902	7.58	0	0	75.1454	1712.38	UP
MIMAT0027431	hsa-miR-6765-3p	1.46886	7.6	0	0	51.4307	991.234	UP
MIMAT0027623	hsa-miR-6861-5p	1.37947	7.39	0	0	78.4682	1811.49	UP
MIMAT0027424	hsa-miR-6762-5p	1.15298	7.58	0	0	67.8819	1492.86	UP
MIMAT0028115	hsa-miR-7109-5p	0.77545	7.46	0	0	57.2349	1167.51	NS
MIMAT0015036	hsa-miR-3162-5p	0.83165	7.42	0	0	49.4922	933.005	NS
MIMAT0000690	hsa-miR-296-5p	0.89738	7.4	0	0	61.7206	1304.7	NS
MIMAT0015064	hsa-miR-3184-5p	-2.01034	6.92	0	0	-57.1269	1164.22	DOWN
MIMAT0022691	hsa-miR-197-5p	0.98244	7.4	0	0	50.7682	971.287	NS
MIMAT0007890	hsa-miR-1914-3p	0.86518	7.4	0	0	61.9048	1310.33	NS
MIMAT0027654	hsa-miR-6877-5p	1.52982	7.46	0	0	92.9037	2229.08	UP
MIMAT0025478	hsa-miR-6511a-5p	1.3803	7.1	0	0	57.5032	1175.71	UP
MIMAT0018967	hsa-miR-4448	3.46069	7.24	0	0	69.1268	1530.72	UP
MIMAT0028117	hsa-miR-7110-5p	-1.35397	7.07	0	0	-47.2304	865.667	DOWN
MIMAT0027383	hsa-miR-6741-5p	1.01231	7.28	0	0	61.6907	1303.78	UP
MIMAT0004951	hsa-miR-887-3p	-0.93172	7.04	0	0	-43.0117	742.385	NS
MIMAT0016878	hsa-miR-4257	1.47543	7.11	0	0	77.4004	1779.75	UP
MIMAT0019849	hsa-miR-4728-5p	1.01145	7.14	0	0	56.5758	1147.4	UP
MIMAT0019777	hsa-miR-4688	0.95457	7.12	0	0	54.0448	1070.35	NS
MIMAT0019757	hsa-miR-4675	1.6446	7.31	0	0	77.2389	1774.94	UP
MIMAT0004687	hsa-miR-371a-5p	1.17713	6.97	0	0	65.8175	1429.94	UP
MIMAT0005880	hsa-miR-1290	6.17548	6.47	0	0	69.3384	1537.14	UP
MIMAT0019776	hsa-miR-1343-3p	3.40747	7.55	0	0	150.572	3648.76	UP
MIMAT0019810	hsa-miR-4708-3p	3.97647	6.81	0	0	77.8166	1792.13	UP
MIMAT0019815	hsa-miR-4710	3.35815	6.92	0	0	64.8124	1399.25	UP
MIMAT0027550	hsa-miR-6825-5p	-1.51969	6.57	0	0	-46.6016	847.084	DOWN
MIMAT0022694	hsa-miR-211-3p	2.02574	6.74	0	0	84.6078	1991.86	UP
MIMAT0025487	hsa-miR-6515-3p	1.01213	6.77	0	0	63.5266	1359.94	UP
MIMAT0025846	hsa-miR-6717-5p	3.09678	6.61	0	0	71.4388	1600.79	UP
MIMAT0009199	hsa-miR-365a-5p	1.11991	6.7	0	0	53.8896	1065.63	UP
MIMAT0005573	hsa-miR-1225-3p	0.99123	6.74	0	0	61.1166	1286.21	NS
MIMAT0027392	hsa-miR-6746-5p	2.0555	7.07	0	0	107.129	2616.59	UP
MIMAT0018944	hsa-miR-4429	2.34305	6.48	0	0	74.4979	1692.96	UP
MIMAT0005583	hsa-miR-1228-3p	0.73651	6.71	0	0	54.2911	1077.83	NS
MIMAT0003240	hsa-miR-575	-2.55256	6.28	0	0	-57.3035	1169.61	DOWN
MIMAT0019831	hsa-miR-4718	4.44875	6.44	0	0	68.7411	1519	UP
MIMAT0026622	hsa-miR-619-5p	2.15501	6.78	0	0	50.3683	959.269	UP
MIMAT0027620	hsa-miR-6769b-5p	1.02565	6.67	0	0	51.4615	992.165	UP
MIMAT0027552	hsa-miR-6826-5p	1.53149	6.6	0	0	65.1717	1410.22	UP
MIMAT0031000	hsa-miR-8073	2.98696	6.9	0	0	116.118	2848.48	UP
MIMAT0027438	hsa-miR-6769a-5p	1.78033	6.79	0	0	84.2697	1982.02	UP
MIMAT0019845	hsa-miR-4726-5p	0.98141	6.55	0	0	50.2491	955.688	NS
MIMAT0003880	hsa-miR-671-5p	1.04584	6.54	0	0	47.8075	882.777	UP
MIMAT0021127	hsa-miR-5195-3p	1.18754	6.62	0	0	58.0322	1191.87	UP
MIMAT0030422	hsa-miR-7847-3p	1.26979	6.49	0	0	49.2154	924.725	UP
MIMAT0027674	hsa-miR-6887-5p	1.89098	6.49	0	0	73.5777	1665.31	UP
MIMAT0005898	hsa-miR-1246	7.09516	5.79	0	0	74.3638	1688.94	UP
MIMAT0001631	hsa-miR-451a	5.64241	6.03	0	0	64.4505	1388.19	UP
MIMAT0022721	hsa-miR-1247-3p	1.42652	6.66	0	0	75.2225	1714.7	UP
MIMAT0004679	hsa-miR-296-3p	2.4096	6.42	0	0	86.8947	2058.03	UP
MIMAT0005911	hsa-miR-1260a	1.50009	6.57	0	0	67.0896	1468.73	UP
MIMAT0000725	hsa-miR-373-5p	1.00414	6.49	0	0	49.8603	944.027	UP
MIMAT0016916	hsa-miR-4286	2.4248	6.59	0	0	87.1228	2064.6	UP
MIMAT0005901	hsa-miR-1249-3p	1.03393	6.47	0	0	60.6813	1272.89	UP
MIMAT0019218	hsa-miR-3194-3p	4.51783	6.32	0	0	61.5795	1300.38	UP
MIMAT0027377	hsa-miR-6738-5p	1.14361	6.33	0	0	46.6726	849.181	UP
MIMAT0019779	hsa-miR-4690-5p	1.7493	6.23	0	0	69.8104	1551.47	UP
MIMAT0022947	hsa-miR-1238-5p	2.29014	6.49	0	0	87.2466	2068.16	UP
MIMAT0019050	hsa-miR-4513	1.30801	6.28	0	0	67.3222	1475.82	UP
MIMAT0019957	hsa-miR-4787-3p	2.22422	6.58	0	0	99.3092	2406.67	UP
MIMAT0018966	hsa-miR-4447	1.59797	6.23	0	0	60.4004	1264.3	UP
MIMAT0000080	hsa-miR-24-3p	2.60792	5.68	0	0	49.2583	926.008	UP
MIMAT0000092	hsa-miR-92a-3p	2.65966	6.23	0	0	63.4051	1356.23	UP
MIMAT0016852	hsa-miR-4298	1.1181	6.11	0	0	46.3627	840.043	UP
MIMAT0019836	hsa-miR-4722-5p	1.09692	6.12	0	0	47.802	882.616	UP
MIMAT0018191	hsa-miR-3917	1.49059	5.99	0	0	58.2966	1199.95	UP
MIMAT0019947	hsa-miR-4783-3p	2.83391	6.86	0	0	82.7966	1939.04	UP
MIMAT0005951	hsa-miR-1307-3p	2.86731	6.72	0	0	77.358	1778.48	UP
MIMAT0019862	hsa-miR-4736	1.99852	6.25	0	0	69.5998	1545.08	UP
MIMAT0028114	hsa-miR-7108-3p	0.96925	5.94	0	0	46.1855	834.824	NS
MIMAT0018945	hsa-miR-4430	1.87718	6.02	0	0	56.3638	1140.93	UP
MIMAT0018003	hsa-miR-3622a-5p	1.63261	6.05	0	0	59.9663	1251.02	UP
MIMAT0027432	hsa-miR-6766-5p	1.84165	5.87	0	0	69.6922	1547.88	UP
MIMAT0027360	hsa-miR-6729-3p	1.00049	5.89	0	0	50.411	960.552	UP
MIMAT0003336	hsa-miR-658	1.29921	5.85	0	0	48.0165	888.986	UP
MIMAT0019774	hsa-miR-4687-5p	1.52533	6	0	0	68.8391	1521.97	UP
MIMAT0027490	hsa-miR-6795-5p	1.3098	5.86	0	0	50.9143	975.682	UP
MIMAT0019212	hsa-miR-3160-5p	3.52905	5.75	0	0	61.2818	1291.27	UP
MIMAT0018072	hsa-miR-3652	1.35488	5.67	0	0	50.6951	969.089	UP
MIMAT0010133	hsa-miR-2110	1.4728	5.7	0	0	55.2225	1106.16	UP
MIMAT0004602	hsa-miR-125a-3p	-2.97169	5.08	0	0	-50.448	961.663	DOWN
MIMAT0000510	hsa-miR-320a-3p	2.29752	5.74	0	0	79.7991	1850.9	UP
MIMAT0030979	hsa-miR-8052	1.42981	5.53	0	0	49.4983	933.185	UP
MIMAT0019883	hsa-miR-4747-3p	1.34396	5.45	0	0	44.5841	787.931	UP
MIMAT0025486	hsa-miR-6515-5p	2.30142	5.24	0	0	54.0351	1070.05	UP
MIMAT0000722	hsa-miR-370-3p	1.50543	5.39	0	0	47.5517	875.189	UP
MIMAT0025847	hsa-miR-6511b-5p	2.45612	5.35	0	0	64.4182	1387.2	UP
MIMAT0027524	hsa-miR-6812-5p	1.81055	5.52	0	0	59.2821	1230.08	UP
MIMAT0004970	hsa-miR-920	3.10357	5.24	0	0	65.0525	1406.58	UP
MIMAT0019855	hsa-miR-4732-5p	3.26948	5.69	0	0	67.878	1492.75	UP
MIMAT0004948	hsa-miR-885-3p	1.97348	5.18	0	0	44.9814	799.519	UP
MIMAT0004694	hsa-miR-342-5p	2.82842	5.23	0	0	73.2214	1654.59	UP
MIMAT0019052	hsa-miR-4515	3.64189	5.15	0	0	69.4827	1541.53	UP
MIMAT0015075	hsa-miR-3191-3p	1.96509	5.19	0	0	60.1548	1256.78	UP
MIMAT0019946	hsa-miR-4783-5p	2.07755	5.11	0	0	47.5228	874.332	UP
MIMAT0019211	hsa-miR-3158-5p	1.96362	5.15	0	0	52.1924	1014.23	UP
MIMAT0017987	hsa-miR-3610	1.60609	5	0	0	45.0102	800.36	UP
MIMAT0019848	hsa-miR-4727-3p	3.78342	4.83	0	0	70.0588	1559	UP
MIMAT0019771	hsa-miR-4685-5p	1.40167	4.96	0	0	45.6729	819.762	UP
MIMAT0014984	hsa-miR-3122	1.6089	4.91	0	0	48.2413	895.674	UP
MIMAT0000077	hsa-miR-22-3p	4.03393	4.78	0	0	61.7419	1305.35	UP
MIMAT0019869	hsa-miR-4740-5p	3.76465	4.78	0	0	66.3647	1446.63	UP
MIMAT0005792	hsa-miR-320b	2.95455	4.83	0	0	68.3405	1506.82	UP
MIMAT0019940	hsa-miR-4436b-5p	1.07732	5.72	4.94065645841247e-322	1.41302774710597e-321	42.4671	726.74	UP
MIMAT0019041	hsa-miR-4505	0.70785	9.27	1.58535784437539e-318	4.50385796158068e-318	42.185	718.66	NS
MIMAT0027484	hsa-miR-6792-5p	1.01651	5.94	7.76680780135969e-317	2.19401351884041e-316	42.0489	714.77	UP
MIMAT0023715	hsa-miR-6090	0.52217	13.3	1.20296753628684e-316	3.37912231125984e-316	42.0336	714.333	NS
MIMAT0013802	hsa-miR-2861	-0.25557	12.24	2.01647300526994e-316	5.63260616604421e-316	-42.0155	713.816	NS
MIMAT0004945	hsa-miR-744-5p	0.87262	8.42	9.79111253999276e-313	2.71975348333297e-312	41.718	705.332	NS
MIMAT0027544	hsa-miR-6822-5p	2.15793	4.79	1.85615243301459e-312	5.12749290888213e-312	41.6956	704.692	UP
MIMAT0003308	hsa-miR-638	-0.54288	12.65	1.2242171326438e-310	3.36323388088957e-310	-41.5485	700.505	NS
MIMAT0019075	hsa-miR-4535	1.74645	4.92	0	0	41.3819	695.772	UP
MIMAT0027558	hsa-miR-6829-5p	0.84808	6.27	0	0	41.0148	685.363	NS
MIMAT0027614	hsa-miR-6857-5p	-2.36373	4.53	0	0	-40.9478	683.467	DOWN
MIMAT0027375	hsa-miR-6737-5p	0.668	6.95	0	0	40.9165	682.583	NS
MIMAT0027450	hsa-miR-6775-5p	0.50748	8.43	0	0	40.8746	681.397	NS
MIMAT0019854	hsa-miR-4731-3p	1.06831	5.19	0	0	40.7829	678.806	UP
MIMAT0027454	hsa-miR-6777-5p	1.14606	6.37	0	0	40.7539	677.986	UP
MIMAT0023701	hsa-miR-6076	0.77296	7.56	0	0	40.3557	666.764	NS
MIMAT0027645	hsa-miR-6872-3p	1.31765	5.54	0	0	40.1853	661.973	UP
MIMAT0027371	hsa-miR-6735-5p	1.76127	4.81	0	0	40.0936	659.4	UP
MIMAT0004561	hsa-miR-187-5p	0.82137	8.37	0	0	39.3045	637.35	NS
MIMAT0027500	hsa-miR-6800-5p	-0.55289	8.32	0	0	-39.2412	635.589	NS
MIMAT0022698	hsa-miR-345-3p	1.17234	5.41	0	0	39.1419	632.828	UP
MIMAT0031119	hsa-miR-1199-5p	1.27558	5.5	0	0	38.813	623.706	UP
MIMAT0004952	hsa-miR-665	0.76202	6.95	0	0	38.8088	623.589	NS
MIMAT0015024	hsa-miR-3151-5p	1.42598	5.14	0	0	38.7356	621.565	UP
MIMAT0004983	hsa-miR-940	0.84601	7.01	0	0	38.674	619.862	NS
MIMAT0019739	hsa-miR-4665-5p	0.54948	9.16	0	0	38.6664	619.652	NS
MIMAT0004808	hsa-miR-625-3p	1.19783	5.25	0	0	38.3881	611.97	UP
MIMAT0002824	hsa-miR-498-5p	0.88834	6.02	0	0	38.3219	610.149	NS
MIMAT0019887	hsa-miR-4750-5p	0.94483	6.14	0	0	38.2674	608.648	NS
MIMAT0030990	hsa-miR-8063	1.08393	7.67	0	0	38.1979	606.738	UP
MIMAT0021128	hsa-miR-5196-5p	0.91296	5.96	0	0	38.1135	604.418	NS
MIMAT0018986	hsa-miR-4462	1.31739	5.19	0	0	37.8287	596.609	UP
MIMAT0019859	hsa-miR-4734	0.86768	12.51	0	0	37.7156	593.516	NS
MIMAT0027572	hsa-miR-6780b-5p	0.58929	10.1	0	0	37.2281	580.226	NS
MIMAT0022967	hsa-miR-3620-5p	-0.40586	7.77	0	0	-36.964	573.06	NS
MIMAT0016873	hsa-miR-4322	1.05522	5.62	0	0	36.3752	557.171	UP
MIMAT0015028	hsa-miR-3154	0.88908	6.1	0	0	36.2168	552.916	NS
MIMAT0027661	hsa-miR-6880-3p	1.05333	5.78	0	0	36.125	550.457	UP
MIMAT0018105	hsa-miR-3679-3p	0.7445	6.1	0	0	36.1198	550.316	NS
MIMAT0016904	hsa-miR-4276	-1.89735	4.54	0	0	-35.9388	545.473	DOWN
MIMAT0024598	hsa-miR-6125	-0.40135	12.18	0	0	-35.8038	541.87	NS
MIMAT0024616	hsa-miR-6132	0.69099	8.88	0	0	35.4696	532.972	NS
MIMAT0022948	hsa-miR-1292-3p	1.04494	5.82	0	0	35.2691	527.656	UP
MIMAT0019723	hsa-miR-4656	0.54898	7.42	0	0	34.8215	515.843	NS
MIMAT0027433	hsa-miR-6766-3p	0.86239	5.65	0	0	34.6202	510.554	NS
MIMAT0019710	hsa-miR-4648	-2.05168	4.31	0	0	-34.4351	505.705	DOWN
MIMAT0027406	hsa-miR-6753-5p	1.62977	4.6	0	0	34.2794	501.636	UP
MIMAT0022979	hsa-miR-4750-3p	1.14885	4.77	0	0	34.1662	498.686	UP
MIMAT0027385	hsa-miR-6742-5p	1.24916	5.03	0	0	34.0155	494.765	UP
MIMAT0004911	hsa-miR-874-3p	0.92358	5.41	0	0	33.9245	492.401	NS
MIMAT0005866	hsa-miR-1203	-1.53592	5.61	0	0	-33.4755	480.788	DOWN
MIMAT0004800	hsa-miR-550a-5p	0.92345	5.89	0	0	33.3207	476.805	NS
MIMAT0007888	hsa-miR-1913	0.62723	6.26	0	0	33.2193	474.2	NS
MIMAT0027498	hsa-miR-6799-5p	0.42512	8.79	0	0	32.6057	458.534	NS
MIMAT0011161	hsa-miR-2116-3p	0.927	4.97	0	0	31.548	431.915	NS
MIMAT0024782	hsa-miR-6165	1.04103	5.34	0	0	31.4697	429.963	UP
MIMAT0025853	hsa-miR-6722-5p	1.12668	4.98	0	0	31.2188	423.733	UP
MIMAT0027638	hsa-miR-6869-5p	-0.5924	13.35	0	0	-30.9657	417.477	NS
MIMAT0019700	hsa-miR-4640-3p	0.90438	5.05	0	0	30.7951	413.278	NS
MIMAT0015049	hsa-miR-1193	0.77898	5.74	0	0	30.7514	412.203	NS
MIMAT0018949	hsa-miR-4433a-3p	0.42291	7.52	0	0	30.6926	410.76	NS
MIMAT0019775	hsa-miR-4687-3p	-0.24826	9.29	0	0	-30.5971	408.42	NS
MIMAT0005865	hsa-miR-1202	0.53023	7	0	0	30.534	406.876	NS
MIMAT0004284	hsa-miR-675-5p	0.67439	6.5	0	0	30.4964	405.957	NS
MIMAT0019878	hsa-miR-4745-5p	0.65373	11.89	0	0	30.4137	403.939	NS
MIMAT0019978	hsa-miR-4800-5p	1.24556	4.69	0	0	30.305	401.289	UP
MIMAT0002177	hsa-miR-486-5p	0.95871	6.6	0	0	30.1035	396.395	NS
MIMAT0007891	hsa-miR-1915-5p	1.20486	4.7	0	0	29.6797	386.166	UP
MIMAT0027387	hsa-miR-6743-5p	0.36853	10.15	0	0	29.653	385.524	NS
MIMAT0020956	hsa-miR-4433a-5p	0.8098	5.35	0	0	29.4546	380.767	NS
MIMAT0027442	hsa-miR-6771-5p	-0.27404	8.89	0	0	-29.3409	378.053	NS
MIMAT0022942	hsa-miR-1229-5p	0.37485	7.63	0	0	29.3078	377.262	NS
MIMAT0027427	hsa-miR-6763-3p	0.74876	5.51	0	0	29.295	376.958	NS
MIMAT0021039	hsa-miR-5008-5p	0.97294	5.82	0	0	29.2612	376.152	NS
MIMAT0027548	hsa-miR-6824-5p	0.53135	6.73	0	0	28.6171	360.916	NS
MIMAT0027426	hsa-miR-6763-5p	0.55658	7.14	0	0	28.6142	360.848	NS
MIMAT0027365	hsa-miR-6732-5p	-0.28438	8.48	0	0	-28.1987	351.137	NS
MIMAT0004804	hsa-miR-615-5p	0.59483	6.06	0	0	27.9491	345.347	NS
MIMAT0027631	hsa-miR-6865-3p	0.85498	5.14	0	0	27.8945	344.083	NS
MIMAT0019017	hsa-miR-4483	1.36108	4.75	0	0	27.8585	343.252	UP
MIMAT0027516	hsa-miR-6808-5p	0.50777	7.38	0	0	27.8377	342.773	NS
MIMAT0002174	hsa-miR-484	0.93352	5.02	0	0	27.6282	337.951	NS
MIMAT0019077	hsa-miR-1587	-1.45847	4.12	0	0	-27.3525	331.643	DOWN
MIMAT0026475	hsa-miR-210-5p	0.79539	5.51	0	0	27.3387	331.33	NS
MIMAT0019032	hsa-miR-4497	0.54642	12.62	0	0	27.2927	330.281	NS
MIMAT0027501	hsa-miR-6800-3p	0.74904	5.43	0	0	26.6814	316.468	NS
MIMAT0017996	hsa-miR-3616-3p	0.95598	5.26	0	0	26.6133	314.941	NS
MIMAT0019788	hsa-miR-4695-5p	0.40299	8.09	0	0	26.3669	309.445	NS
MIMAT0005589	hsa-miR-1234-3p	0.80964	5.1	0	0	26.1402	304.416	NS
MIMAT0012735	hsa-miR-718	0.57381	6.83	0	0	26.1374	304.355	NS
MIMAT0016907	hsa-miR-4281	0.34425	11.26	0	0	25.7082	294.919	NS
MIMAT0005929	hsa-miR-1275	0.45579	7.44	0	0	25.6296	293.203	NS
MIMAT0019721	hsa-miR-4655-5p	0.34225	7.8	0	0	25.5342	291.126	NS
MIMAT0015055	hsa-miR-3178	-0.35511	11.93	0	0	-25.5199	290.815	NS
MIMAT0027596	hsa-miR-6848-5p	-0.50186	7.19	0	0	-25.273	285.465	NS
MIMAT0004780	hsa-miR-532-3p	0.92822	4.85	0	0	25.2715	285.431	NS
MIMAT0015079	hsa-miR-3195	0.40019	8.34	0	0	25.1378	282.55	NS
MIMAT0018960	hsa-miR-4442	0.28734	8.95	0	0	25.1228	282.227	NS
MIMAT0020924	hsa-miR-642a-3p	0.48368	7.57	0	0	24.78	274.893	NS
MIMAT0027448	hsa-miR-6774-5p	0.55352	6.51	0	0	24.7545	274.349	NS
MIMAT0027512	hsa-miR-6806-5p	0.66305	6.21	0	0	24.6887	272.951	NS
MIMAT0028111	hsa-miR-7107-5p	0.4318	7.42	0	0	24.619	271.473	NS
MIMAT0030998	hsa-miR-8071	-0.76173	6.53	0	0	-24.601	271.09	NS
MIMAT0027526	hsa-miR-6813-5p	-1.05093	5.29	0	0	-24.5515	270.043	DOWN
MIMAT0026718	hsa-miR-874-5p	0.75311	5.34	0	0	24.5049	269.059	NS
MIMAT0027456	hsa-miR-6778-5p	0.72702	6.49	0	0	24.3736	266.291	NS
MIMAT0007883	hsa-miR-1909-3p	-0.26137	8.78	0	0	-24.1541	261.688	NS
MIMAT0019956	hsa-miR-4787-5p	-0.35022	13.41	0	0	-24.1428	261.452	NS
MIMAT0019740	hsa-miR-4665-3p	0.56212	5.91	0	0	24.0292	259.081	NS
MIMAT0027494	hsa-miR-6797-5p	0.80949	5.34	0	0	23.9119	256.644	NS
MIMAT0012734	hsa-miR-711	-0.36258	7.95	0	0	-23.6679	251.6	NS
MIMAT0022945	hsa-miR-1236-5p	-1.34116	4.28	0	0	-23.609	250.387	DOWN
MIMAT0007348	hsa-miR-1470	0.67984	5.82	0	0	23.3055	244.179	NS
MIMAT0027640	hsa-miR-6870-5p	-0.57288	7.1	0	0	-23.2966	243.998	NS
MIMAT0028125	hsa-miR-7114-5p	-0.53875	7.39	0	0	-23.2723	243.505	NS
MIMAT0015019	hsa-miR-3147	0.89875	5.03	0	0	23.1371	240.759	NS
MIMAT0027353	hsa-miR-6726-5p	0.44757	9.27	0	0	23.0927	239.862	NS
MIMAT0004595	hsa-miR-135a-3p	-0.91764	6.54	0	0	-23.0501	239.001	NS
MIMAT0022941	hsa-miR-1227-5p	0.18878	9.57	0	0	22.9088	236.155	NS
MIMAT0027678	hsa-miR-6889-5p	-0.54783	7.2	0	0	-22.7855	233.683	NS
MIMAT0027497	hsa-miR-6798-3p	0.75906	5.28	0	0	22.7488	232.948	NS
MIMAT0030420	hsa-miR-7845-5p	-0.59806	6.61	0	0	-22.5497	228.981	NS
MIMAT0021082	hsa-miR-5090	-0.53535	7.13	0	0	-22.2315	222.697	NS
MIMAT0021043	hsa-miR-5010-5p	0.74177	5.54	0	0	22.2103	222.279	NS
MIMAT0019886	hsa-miR-4749-3p	0.56707	5.61	0	0	21.9152	216.518	NS
MIMAT0016889	hsa-miR-4327	0.29729	8.93	5.48e-99	9.13e-99	21.7637	213.582	NS
MIMAT0019053	hsa-miR-4516	0.38768	12.86	6.15e-99	1.02e-98	21.7578	213.468	NS
MIMAT0019867	hsa-miR-4738-3p	0.81692	4.91	1.29e-98	2.13e-98	21.7196	212.73	NS
MIMAT0027514	hsa-miR-6807-5p	0.84083	5.28	6.89e-97	1.14e-96	21.5129	208.758	NS
MIMAT0027690	hsa-miR-6895-5p	0.9253	5.41	5.93e-94	9.75e-94	21.1585	202.013	NS
MIMAT0032116	hsa-miR-4485-5p	0.61909	6.12	1.37e-92	2.25e-92	20.9922	198.88	NS
MIMAT0027436	hsa-miR-6768-5p	-0.31722	9.83	1.53e-92	2.5e-92	-20.9864	198.771	NS
MIMAT0027355	hsa-miR-6727-5p	-0.31715	12.19	4.21e-91	6.86e-91	-20.8096	195.461	NS
MIMAT0016882	hsa-miR-4253	0.94268	4.57	1.4e-90	2.28e-90	20.7451	194.26	NS
MIMAT0018999	hsa-miR-4472	0.92579	5.19	2.57e-90	4.17e-90	20.7126	193.654	NS
MIMAT0027660	hsa-miR-6880-5p	0.41508	7.08	2.17e-88	3.5e-88	20.4734	189.229	NS
MIMAT0019033	hsa-miR-4498	1.03984	4.6	2.8e-88	4.5e-88	20.4596	188.976	UP
MIMAT0019018	hsa-miR-4484	-0.28078	11.09	1.25e-87	2e-87	-20.3784	187.483	NS
MIMAT0027575	hsa-miR-6836-3p	0.45412	8.96	4.46e-87	7.12e-87	20.3092	186.215	NS
MIMAT0005586	hsa-miR-1231	-0.56703	6.68	6.33e-87	1.01e-86	-20.29	185.864	NS
MIMAT0019027	hsa-miR-4492	0.26314	10.67	1.73e-86	2.74e-86	20.2351	184.861	NS
MIMAT0027562	hsa-miR-6831-5p	-1.05429	4.47	5.55e-86	8.78e-86	-20.1713	183.698	DOWN
MIMAT0025854	hsa-miR-6722-3p	0.20679	8.52	1.97e-85	3.11e-85	20.1017	182.434	NS
MIMAT0019699	hsa-miR-4640-5p	0.27873	7.53	4.45e-85	7e-85	20.0568	181.62	NS
MIMAT0027506	hsa-miR-6803-5p	-0.14327	10.92	1.68e-83	2.64e-83	-19.8559	177.995	NS
MIMAT0019337	hsa-miR-3960	-0.21878	14.88	4.35e-83	6.79e-83	-19.8032	177.05	NS
MIMAT0026477	hsa-miR-128-1-5p	-0.56968	6.7	3.08e-82	4.79e-82	-19.6941	175.097	NS
MIMAT0027689	hsa-miR-6894-3p	-1.06594	4.11	4.18e-82	6.49e-82	-19.677	174.792	DOWN
MIMAT0027464	hsa-miR-6782-5p	0.6005	5.86	8.94e-79	1.38e-78	19.2442	167.142	NS
MIMAT0023116	hsa-miR-5739	0.34628	6.67	3.3e-78	5.09e-78	19.1697	165.84	NS
MIMAT0027493	hsa-miR-6796-3p	0.55616	5.44	6.54e-78	1.01e-77	19.1306	165.157	NS
MIMAT0022709	hsa-miR-652-5p	0.64574	5.82	3.69e-77	5.67e-77	19.0313	163.43	NS
MIMAT0025856	hsa-miR-6724-5p	0.21505	10.45	1.21e-76	1.85e-76	18.9629	162.245	NS
MIMAT0019737	hsa-miR-4664-5p	0.92286	4.6	1.55e-76	2.36e-76	18.9487	162	NS
MIMAT0019808	hsa-miR-4707-3p	0.36734	6.63	4.41e-74	6.7e-74	18.6205	156.364	NS
MIMAT0019853	hsa-miR-4731-5p	0.48377	5.91	4.34e-72	6.57e-72	18.3504	151.787	NS
MIMAT0004610	hsa-miR-150-3p	0.4832	6.24	8.05e-72	1.22e-71	18.3138	151.171	NS
MIMAT0015080	hsa-miR-3196	-0.18023	12.08	9.25e-70	1.39e-69	-18.0305	146.44	NS
MIMAT0019838	hsa-miR-4723-5p	0.32371	8.62	1.2e-66	1.8e-66	17.5954	139.293	NS
MIMAT0023714	hsa-miR-6089	-0.17444	13.32	2.98e-66	4.46e-66	-17.5394	138.385	NS
MIMAT0027482	hsa-miR-6791-5p	0.18702	9.62	8.85e-66	1.32e-65	17.4724	137.301	NS
MIMAT0027658	hsa-miR-6879-5p	0.27179	8.99	3.45e-65	5.14e-65	17.3882	135.943	NS
MIMAT0026612	hsa-miR-504-3p	0.52812	5.69	6.13e-64	9.1e-64	17.2093	133.075	NS
MIMAT0025852	hsa-miR-6721-5p	-0.41326	7.19	1.08e-63	1.59e-63	-17.1741	132.515	NS
MIMAT0018951	hsa-miR-4435	-1.03736	4.99	6.68e-63	9.86e-63	-17.0594	130.694	DOWN
MIMAT0004762	hsa-miR-486-3p	0.37716	7.86	6.69e-60	9.85e-60	16.6196	123.807	NS
MIMAT0004982	hsa-miR-939-5p	-0.30648	7.36	1.04e-59	1.53e-59	-16.5911	123.367	NS
MIMAT0005459	hsa-miR-1224-3p	0.5384	5.13	2.39e-59	3.5e-59	16.5375	122.539	NS
MIMAT0019003	hsa-miR-4476	-0.58046	6.4	2.88e-59	4.2e-59	-16.5254	122.353	NS
MIMAT0002807	hsa-miR-491-5p	0.598	5.15	5.55e-59	8.07e-59	16.4829	121.699	NS
MIMAT0018192	hsa-miR-3918	0.72539	4.85	4.36e-58	6.32e-58	16.3489	119.646	NS
MIMAT0019844	hsa-miR-4725-3p	0.20271	9.28	5.55e-58	8.02e-58	16.333	119.405	NS
MIMAT0027503	hsa-miR-6801-3p	0.58227	4.63	1.29e-57	1.86e-57	16.278	118.566	NS
MIMAT0019045	hsa-miR-4508	0.15007	13.08	4.74e-55	6.81e-55	15.8868	112.679	NS
MIMAT0018987	hsa-miR-4463	-0.08063	10.63	7.58e-55	1.09e-54	-15.8553	112.212	NS
MIMAT0016906	hsa-miR-4274	0.46535	5.23	3.26e-54	4.66e-54	15.7572	110.757	NS
MIMAT0027673	hsa-miR-6886-3p	-0.83826	4.12	4.46e-54	6.35e-54	-15.7361	110.446	NS
MIMAT0027600	hsa-miR-6850-5p	-0.18582	11.23	1.3e-52	1.84e-52	-15.5072	107.088	NS
MIMAT0027586	hsa-miR-6842-5p	0.4274	6.1	2.88e-52	4.08e-52	15.4527	106.295	NS
MIMAT0016901	hsa-miR-4271	0.22	7.7	3.72e-52	5.26e-52	15.435	106.039	NS
MIMAT0023693	hsa-miR-6068	0.61667	4.85	1.24e-50	1.75e-50	15.1926	102.544	NS
MIMAT0003221	hsa-miR-557	0.33224	6.73	8.41e-50	1.18e-49	15.0591	100.641	NS
MIMAT0031016	hsa-miR-8089	0.3887	6.38	4.4e-49	6.16e-49	14.9427	98.993	NS
MIMAT0026916	hsa-miR-1908-3p	0.46983	6.69	6.89e-49	9.62e-49	14.911	98.547	NS
MIMAT0017992	hsa-miR-3614-5p	0.54085	4.7	1.52e-47	2.11e-47	14.6908	95.467	NS
MIMAT0027509	hsa-miR-6804-3p	-0.7078	4.39	1.47e-46	2.04e-46	-14.5275	93.21	NS
MIMAT0019756	hsa-miR-4674	-0.3318	9.84	1.07e-43	1.48e-43	-14.0433	86.648	NS
MIMAT0019912	hsa-miR-4763-5p	0.49925	5.28	1.18e-43	1.63e-43	14.0358	86.549	NS
MIMAT0026486	hsa-miR-328-5p	0.11297	11.13	2.14e-43	2.95e-43	13.9914	85.957	NS
MIMAT0003228	hsa-miR-564	-0.68892	4.56	3.39e-43	4.65e-43	-13.9569	85.5	NS
MIMAT0005572	hsa-miR-1225-5p	-0.2967	7.16	3.8e-43	5.2e-43	-13.9484	85.386	NS
MIMAT0026474	hsa-miR-208a-5p	0.66053	5.23	3.85e-43	5.26e-43	13.9473	85.372	NS
MIMAT0019904	hsa-miR-4758-3p	0.42615	5.34	9.09e-43	1.24e-42	13.8828	84.518	NS
MIMAT0028124	hsa-miR-7113-3p	0.38949	5.94	3.23e-41	4.39e-41	13.6113	80.964	NS
MIMAT0027540	hsa-miR-6820-5p	0.21716	7.41	1.11e-37	1.5e-37	12.9736	72.868	NS
MIMAT0019691	hsa-miR-4634	0.20429	9.1	1.41e-37	1.9e-37	12.9544	72.63	NS
MIMAT0027619	hsa-miR-6859-3p	0.44346	4.84	1.71e-36	2.3e-36	12.7529	70.149	NS
MIMAT0027455	hsa-miR-6777-3p	0.37901	5.29	3.14e-36	4.22e-36	12.7033	69.544	NS
MIMAT0019082	hsa-miR-4539	0.54134	4.75	3.84e-36	5.15e-36	12.6868	69.343	NS
MIMAT0027530	hsa-miR-6815-5p	0.57002	4.51	7.92e-36	1.06e-35	12.6276	68.624	NS
MIMAT0018087	hsa-miR-3665	-0.19402	13.38	1.8e-35	2.4e-35	-12.56	67.808	NS
MIMAT0015078	hsa-miR-3194-5p	-0.61426	4.68	2.26e-35	3e-35	-12.5413	67.582	NS
MIMAT0005826	hsa-miR-1181	0.34495	6.04	2.04e-34	2.71e-34	12.3582	65.393	NS
MIMAT0019772	hsa-miR-4685-3p	-0.60883	4.22	1.52e-32	2e-32	-11.993	61.114	NS
MIMAT0019044	hsa-miR-4507	-0.44536	5.54	1.71e-32	2.25e-32	-11.9827	60.996	NS
MIMAT0030019	hsa-miR-7704	-0.18607	13.44	2.11e-32	2.77e-32	-11.9646	60.787	NS
MIMAT0001339	hsa-miR-422a	-0.74004	5.59	3.06e-32	4.02e-32	-11.9324	60.416	NS
MIMAT0019979	hsa-miR-4800-3p	0.45138	5.1	1.15e-31	1.51e-31	11.8174	59.099	NS
MIMAT0019755	hsa-miR-4673	0.36778	5.93	3.04e-31	3.97e-31	11.7325	58.136	NS
MIMAT0019871	hsa-miR-4741	-0.12322	9.28	1.21e-29	1.57e-29	-11.4051	54.478	NS
MIMAT0018971	hsa-miR-4450	-0.59187	5.53	2.97e-29	3.85e-29	-11.3241	53.588	NS
MIMAT0019919	hsa-miR-4767	0.45415	4.58	5.92e-28	7.67e-28	11.0497	50.617	NS
MIMAT0027590	hsa-miR-6845-5p	0.13665	9.26	4.19e-27	5.42e-27	10.8669	48.675	NS
MIMAT0005588	hsa-miR-1233-3p	0.41438	4.59	1.6e-26	2.06e-26	10.7399	47.345	NS
MIMAT0019006	hsa-miR-4478	-0.55947	4.21	2.3e-26	2.95e-26	-10.7056	46.988	NS
MIMAT0027481	hsa-miR-6790-3p	-0.47837	4.77	9.23e-26	1.18e-25	-10.5721	45.609	NS
MIMAT0030414	hsa-miR-4433b-3p	-0.17507	7.9	8.63e-25	1.1e-24	-10.3542	43.393	NS
MIMAT0003270	hsa-miR-602	-0.43253	5.35	1.91e-24	2.43e-24	-10.2759	42.608	NS
MIMAT0028119	hsa-miR-7111-5p	0.1428	7.46	2.78e-24	3.53e-24	10.2386	42.235	NS
MIMAT0010313	hsa-miR-762	-0.11521	13.08	3.5e-23	4.45e-23	-9.9834	39.723	NS
MIMAT0016875	hsa-miR-4323	0.34302	4.82	2.56e-22	3.25e-22	9.7787	37.752	NS
MIMAT0019892	hsa-miR-371b-5p	0.3954	5.04	2.94e-22	3.71e-22	9.7647	37.618	NS
MIMAT0019850	hsa-miR-4728-3p	0.30549	5.07	5.4e-22	6.81e-22	9.701	37.014	NS
MIMAT0024597	hsa-miR-6124	-0.22563	7.02	8.3e-22	1.04e-21	-9.6561	36.589	NS
MIMAT0030421	hsa-miR-7846-3p	0.35272	5.56	2.4e-21	3.01e-21	9.5439	35.538	NS
MIMAT0028211	hsa-miR-7150	0.16472	7.85	4.95e-21	6.18e-21	9.4669	34.823	NS
MIMAT0023711	hsa-miR-6086	0.42069	4.72	1.09e-20	1.36e-20	9.3822	34.043	NS
MIMAT0005592	hsa-miR-1237-3p	0.29918	5.25	2.59e-20	3.22e-20	9.2881	33.185	NS
MIMAT0032029	hsa-miR-1249-5p	-0.23708	7.25	7.35e-20	9.12e-20	-9.1739	32.154	NS
MIMAT0027591	hsa-miR-6845-3p	0.28264	5.35	8.67e-20	1.07e-19	9.1557	31.99	NS
MIMAT0027626	hsa-miR-6862-3p	-0.43692	4.52	1.62e-19	2e-19	-9.0865	31.373	NS
MIMAT0027485	hsa-miR-6792-3p	-0.44366	4.26	5.31e-19	6.55e-19	-8.9535	30.198	NS
MIMAT0009451	hsa-miR-1976	-0.37303	5	1.01e-18	1.23e-18	-8.8814	29.568	NS
MIMAT0019020	hsa-miR-4486	0.14659	7.5	2.66e-18	3.26e-18	8.7703	28.608	NS
MIMAT0004957	hsa-miR-760	-0.12188	7.5	2.75e-17	3.37e-17	-8.4977	26.3	NS
MIMAT0000752	hsa-miR-328-3p	0.31176	4.79	1.38e-16	1.68e-16	8.3053	24.713	NS
MIMAT0019835	hsa-miR-4721	0.37075	4.9	1.44e-16	1.75e-16	8.2999	24.669	NS
MIMAT0027511	hsa-miR-6805-3p	0.13411	7.86	1.86e-16	2.26e-16	8.2684	24.413	NS
MIMAT0011163	hsa-miR-548q	-0.35067	4.91	2.81e-16	3.4e-16	-8.2187	24.01	NS
MIMAT0025848	hsa-miR-6511b-3p	-0.37878	4.57	5.11e-16	6.17e-16	-8.1451	23.418	NS
MIMAT0027458	hsa-miR-6779-5p	0.12565	7.03	8.64e-16	1.04e-15	8.0802	22.901	NS
MIMAT0018104	hsa-miR-3679-5p	-0.16251	7.43	1.3e-15	1.56e-15	-8.0293	22.497	NS
MIMAT0022693	hsa-miR-204-3p	0.19254	12.89	1.54e-15	1.85e-15	8.0081	22.33	NS
MIMAT0016900	hsa-miR-4270	-0.08865	7.96	1.67e-15	2e-15	-7.9978	22.249	NS
MIMAT0022977	hsa-miR-4632-5p	0.09053	8.75	3.11e-15	3.71e-15	7.9198	21.639	NS
MIMAT0027622	hsa-miR-6860	-0.40548	4.48	5.73e-15	6.82e-15	-7.8422	21.037	NS
MIMAT0028220	hsa-miR-7155-5p	0.30983	4.92	5.26e-14	6.24e-14	7.5544	18.856	NS
MIMAT0004761	hsa-miR-483-5p	0.32447	4.85	1.53e-13	1.81e-13	7.412	17.806	NS
MIMAT0019868	hsa-miR-4739	-0.07058	11.08	9.62e-13	1.14e-12	-7.1606	15.999	NS
MIMAT0025476	hsa-miR-6510-5p	0.18592	6.24	7.16e-12	8.45e-12	6.8764	14.03	NS
MIMAT0005593	hsa-miR-1238-3p	0.28057	4.52	1.37e-11	1.61e-11	6.7825	13.396	NS
MIMAT0027363	hsa-miR-6731-5p	0.32761	4.52	3.86e-11	4.53e-11	6.6291	12.38	NS
MIMAT0018993	hsa-miR-4466	0.06265	12.81	6.01e-11	7.04e-11	6.5627	11.947	NS
MIMAT0027480	hsa-miR-6790-5p	-0.34218	4.53	8.97e-11	1.05e-10	-6.5021	11.555	NS
MIMAT0023252	hsa-miR-5787	0.08588	13.49	1.27e-10	1.48e-10	6.4488	11.214	NS
MIMAT0028109	hsa-miR-7106-5p	0.24049	5.31	1.4e-10	1.63e-10	6.4337	11.117	NS
MIMAT0015070	hsa-miR-3188	-0.16052	6.28	2.6e-10	3.02e-10	-6.3383	10.515	NS
MIMAT0007892	hsa-miR-1915-3p	-0.09369	10.77	4.75e-10	5.5e-10	-6.2437	9.926	NS
MIMAT0033692	hsa-miR-8485	-0.32112	4.37	6.3e-10	7.28e-10	-6.1989	9.65	NS
MIMAT0022260	hsa-miR-5572	-0.15616	6.63	7.14e-10	8.22e-10	-6.1791	9.529	NS
MIMAT0027356	hsa-miR-6727-3p	0.22489	4.8	2.56e-08	2.95e-08	5.5808	6.042	NS
MIMAT0024599	hsa-miR-6126	0.07189	11.48	2.8e-08	3.21e-08	5.5654	5.957	NS
MIMAT0019923	hsa-miR-4769-3p	0.20679	4.72	3.58e-08	4.1e-08	5.5218	5.717	NS
MIMAT0028121	hsa-miR-7112-5p	0.22731	4.72	4.54e-08	5.18e-08	5.4799	5.488	NS
MIMAT0003306	hsa-miR-636	0.19647	5	5.4e-08	6.15e-08	5.4487	5.319	NS
MIMAT0027354	hsa-miR-6726-3p	-0.23172	4.73	1.05e-07	1.19e-07	-5.3284	4.676	NS
MIMAT0015082	hsa-miR-3197	-0.05385	10.25	2.98e-07	3.38e-07	-5.1342	3.667	NS
MIMAT0007884	hsa-miR-1910-5p	0.18815	5.02	3.05e-07	3.45e-07	5.1296	3.644	NS
MIMAT0019022	hsa-miR-4488	0.05148	13.11	6.09e-07	6.88e-07	4.9969	2.976	NS
MIMAT0027507	hsa-miR-6803-3p	-0.21124	4.67	9.35e-07	1.05e-06	-4.913	2.563	NS
MIMAT0028113	hsa-miR-7108-5p	-0.05556	9.45	1.12e-06	1.26e-06	-4.8772	2.389	NS
MIMAT0019839	hsa-miR-4723-3p	-0.21369	4.44	1.46e-06	1.63e-06	-4.8249	2.137	NS
MIMAT0023710	hsa-miR-6085	-0.04141	10.25	6.18e-06	6.91e-06	-4.5267	0.75	NS
MIMAT0027617	hsa-miR-6858-3p	0.17676	4.44	2.2e-05	2.45e-05	4.2494	-0.46	NS
MIMAT0027362	hsa-miR-6730-3p	0.17461	4.58	2.91e-05	3.24e-05	4.1854	-0.729	NS
MIMAT0027366	hsa-miR-6732-3p	-0.17003	4.65	5.31e-05	5.9e-05	-4.0462	-1.3	NS
MIMAT0027682	hsa-miR-6891-5p	-0.08612	6.99	5.88e-05	6.52e-05	-4.0223	-1.396	NS
MIMAT0027413	hsa-miR-6756-3p	-0.15618	4.83	6.38e-05	7.06e-05	-4.0029	-1.473	NS
MIMAT0015058	hsa-miR-3180-3p	0.03053	9.03	0.000121637	0.000134257	3.8469	-2.083	NS
MIMAT0015069	hsa-miR-3187-3p	-0.13551	5.56	0.00012607	0.000138844	-3.838	-2.117	NS
MIMAT0004748	hsa-miR-423-5p	-0.079	6.9	0.000204715	0.000224962	-3.7168	-2.573	NS
MIMAT0018968	hsa-miR-4449	0.08873	7.08	0.000286104	0.00031371	3.631	-2.888	NS
MIMAT0016909	hsa-miR-4279	-0.15215	4.77	0.000406574	0.000444829	-3.539	-3.216	NS
MIMAT0000773	hsa-miR-346	-0.14367	4.46	0.00121652	0.00132808	-3.2375	-4.235	NS
MIMAT0022491	hsa-miR-5698	-0.12951	5.75	0.00137574	0.00149862	-3.2021	-4.349	NS
MIMAT0022946	hsa-miR-1237-5p	0.03049	12.57	0.00148025	0.00160896	3.1809	-4.416	NS
MIMAT0028116	hsa-miR-7109-3p	-0.1307	4.69	0.0019289	0.00209209	-3.1032	-4.66	NS
MIMAT0027551	hsa-miR-6825-3p	0.0954	5.36	0.00397623	0.00430328	2.8818	-5.321	NS
MIMAT0018352	hsa-miR-3937	0.03835	8.23	0.00498209	0.00538023	2.8099	-5.525	NS
MIMAT0027686	hsa-miR-6893-5p	0.05111	8.09	0.00572405	0.00616815	2.7648	-5.65	NS
MIMAT0027388	hsa-miR-6743-3p	0.11596	4.77	0.00691648	0.00743707	2.7023	-5.821	NS
MIMAT0027602	hsa-miR-6851-5p	-0.0872	5.94	0.00713207	0.00765243	-2.6921	-5.848	NS
MIMAT0027399	hsa-miR-6749-3p	-0.09788	4.96	0.00718658	0.00769441	-2.6895	-5.855	NS
MIMAT0015010	hsa-miR-3141	0.03604	7.45	0.00815292	0.00871038	2.6471	-5.968	NS
MIMAT0027452	hsa-miR-6776-5p	0.13179	4.53	0.00842521	0.0089821	2.6359	-5.998	NS
MIMAT0004674	hsa-miR-30c-1-3p	-0.10256	4.93	0.0102749	0.0109308	-2.5677	-6.175	NS
MIMAT0005939	hsa-miR-1281	-0.09635	4.98	0.0119699	0.0127069	-2.5143	-6.311	NS
MIMAT0005871	hsa-miR-1207-5p	0.04889	6.77	0.0121941	0.0129175	2.5077	-6.327	NS
MIMAT0022939	hsa-miR-939-3p	-0.11636	4.31	0.0135906	0.0143664	-2.4691	-6.423	NS
MIMAT0019715	hsa-miR-4651	0.02634	10.49	0.0214525	0.0226292	2.3009	-6.824	NS
MIMAT0018205	hsa-miR-3928-3p	0.05721	6.25	0.0231036	0.0243195	2.2727	-6.888	NS
MIMAT0018002	hsa-miR-3621	-0.02923	11.43	0.0253179	0.0265944	-2.2374	-6.968	NS
MIMAT0019881	hsa-miR-4746-3p	0.03924	7.06	0.0396214	0.0415318	2.0584	-7.352	NS
MIMAT0018961	hsa-miR-4443	0.05128	6.78	0.0426899	0.0446547	2.0274	-7.415	NS
MIMAT0019695	hsa-miR-4638-5p	0.08403	5.17	0.0570996	0.0596029	1.9031	-7.659	NS
MIMAT0018965	hsa-miR-4446-3p	-0.05219	7.31	0.0606651	0.0631928	-1.8765	-7.709	NS
MIMAT0022838	hsa-miR-1185-1-3p	-0.07429	7.43	0.0651201	0.0676924	-1.845	-7.768	NS
MIMAT0019743	hsa-miR-4667-5p	0.04989	6.06	0.0934718	0.0969625	1.6778	-8.062	NS
MIMAT0030426	hsa-miR-7851-3p	-0.07929	4.75	0.0952584	0.0986112	-1.6687	-8.077	NS
MIMAT0027688	hsa-miR-6894-5p	0.06782	4.97	0.106827	0.110358	1.613	-8.169	NS
MIMAT0003237	hsa-miR-572	0.07191	4.53	0.138735	0.143025	1.4808	-8.373	NS
MIMAT0027527	hsa-miR-6813-3p	-0.0607	4.42	0.165309	0.170071	-1.3877	-8.507	NS
MIMAT0003239	hsa-miR-574-3p	0.0636	4.44	0.178083	0.182578	1.3469	-8.562	NS
MIMAT0019065	hsa-miR-4526	-0.06032	4.32	0.178197	0.182578	-1.3466	-8.563	NS
MIMAT0027470	hsa-miR-6785-5p	-0.02298	8.34	0.183597	0.187727	-1.33	-8.585	NS
MIMAT0022713	hsa-miR-1185-2-3p	0.05687	6.99	0.184606	0.188374	1.3269	-8.589	NS
MIMAT0018994	hsa-miR-4467	-0.02087	10.46	0.195374	0.198955	-1.2951	-8.631	NS
MIMAT0019043	hsa-miR-2392	-0.05124	5.18	0.217171	0.220703	-1.2343	-8.708	NS
MIMAT0005584	hsa-miR-1229-3p	0.03488	4.72	0.400699	0.406389	0.8405	-9.116	NS
MIMAT0019789	hsa-miR-4695-3p	0.03809	4.42	0.409312	0.414283	0.8252	-9.129	NS
MIMAT0027655	hsa-miR-6877-3p	-0.01841	5.06	0.634682	0.641093	-0.4752	-9.356	NS
MIMAT0027659	hsa-miR-6879-3p	0.0136	4.92	0.749992	0.75604	0.3187	-9.419	NS
MIMAT0025844	hsa-miR-6716-5p	0.00582	6.3	0.821869	0.82683	0.2252	-9.444	NS
MIMAT0030999	hsa-miR-8072	0.00156	12.67	0.877098	0.88062	0.1547	-9.457	NS
MIMAT0003888	hsa-miR-766-3p	0.00278	4.7	0.945304	0.947198	0.0686	-9.467	NS
MIMAT0027592	hsa-miR-6846-5p	0.00111	4.82	0.980943	0.980943	0.0239	-9.469	NS

## Sheet: S3
Differentially Expressed miRNAs from GSE68951
miRNA.Accession	miRNA.ID	logFC	AveExpr	t	P.Value	adj.P.Val	B	Significance
MIMAT0015025	hsa-miR-3152-3p	-2.60592	4.07	-9.59189	2.13e-18	1.06e-15	31.0968	DOWN
MIMAT0017997	hsa-miR-3617-5p	-0.966099	3.35	-6.38269	1.03e-09	2.45e-07	11.7923	NS
MIMAT0016890	hsa-miR-4261	-0.68067	2.23	-6.31866	1.47e-09	2.45e-07	11.4553	NS
MIMAT0018005	hsa-miR-3622b-5p	-0.814992	2.72	-6.05684	6.03e-09	7.53e-07	10.1019	NS
MIMAT0005873	hsa-miR-1208	-0.768936	3.33	-5.93987	1.12e-08	1.12e-06	9.5103	NS
MIMAT0002814	hsa-miR-432-5p	-0.683028	2.86	-5.69656	3.94e-08	3.28e-06	8.3064	NS
MIMAT0015071	hsa-miR-3189-3p	-0.573535	2.29	-5.64881	5.02e-08	3.59e-06	8.0745	NS
MIMAT0005885	hsa-miR-1295a	-1.16231	3.02	-5.52146	9.53e-08	5.96e-06	7.4629	DOWN
MIMAT0002173	hsa-miR-483-3p	0.99794	3.88	5.32241	2.54e-07	1.41e-05	6.5282	NS
MIMAT0004773	hsa-miR-500a-5p	-0.70275	2.48	-5.21903	4.19e-07	2.09e-05	6.053	NS
MIMAT0016921	hsa-miR-4290	0.884889	3.52	5.16418	5.44e-07	2.47e-05	5.8039	NS
MIMAT0003239	hsa-miR-574-3p	0.850565	4	4.97089	1.35e-06	5.62e-05	4.9423	NS
MIMAT0005459	hsa-miR-1224-3p	0.573478	2.32	4.8817	2.03e-06	7.76e-05	4.5535	NS
MIMAT0010367	hsa-miR-764	0.694119	2.52	4.86713	2.17e-06	7.76e-05	4.4905	NS
MIMAT0015068	hsa-miR-3186-3p	-0.628183	2.63	-4.6451	5.88e-06	1.88e-04	3.5495	NS
MIMAT0015048	hsa-miR-3173-3p	-0.518619	2.32	-4.64003	6.01e-06	1.88e-04	3.5284	NS
MIMAT0004676	hsa-miR-34b-3p	0.840919	2.47	4.53591	9.47e-06	2.79e-04	3.0999	NS
MIMAT0004947	hsa-miR-885-5p	0.802044	3.38	4.38949	1.77e-05	4.92e-04	2.5109	NS
MIMAT0002872	hsa-miR-501-5p	-0.38003	2.58	-4.3741	1.89e-05	4.98e-04	2.4499	NS
MIMAT0005794	hsa-miR-1296-5p	0.568874	2.55	4.35276	2.07e-05	5.17e-04	2.3656	NS
MIMAT0005911	hsa-miR-1260a	0.758941	4.9	4.30119	2.57e-05	5.98e-04	2.1635	NS
MIMAT0005450	hsa-miR-518e-5p	-0.555459	2.46	-4.29498	2.63e-05	5.98e-04	2.1393	NS
MIMAT0015019	hsa-miR-3147	-0.742454	3.62	-4.27372	2.87e-05	6.25e-04	2.0566	NS
MIMAT0000729	hsa-miR-376a-3p	-1.09744	3.55	-4.14426	4.88e-05	1.02e-03	1.5607	DOWN
MIMAT0009203	hsa-miR-449b-3p	0.747136	2.62	4.09101	6.05e-05	1.21e-03	1.3605	NS
MIMAT0018068	hsa-miR-3648	-1.02132	6.91	-3.99819	8.74e-05	1.68e-03	1.0169	DOWN
MIMAT0005942	hsa-miR-1288-3p	-0.525203	2.96	-3.9324	1.13e-04	2.09e-03	0.7773	NS
MIMAT0016846	hsa-miR-4297	0.627302	2.65	3.90874	1.24e-04	2.21e-03	0.6921	NS
MIMAT0013771	hsa-miR-449c-3p	0.753178	3.29	3.83282	1.66e-04	2.86e-03	0.4214	NS
MIMAT0016888	hsa-miR-4326	0.446671	2.36	3.74242	2.33e-04	3.89e-03	0.1052	NS
MIMAT0003281	hsa-miR-613	0.441487	2.27	3.72841	2.46e-04	3.96e-03	0.0568	NS
MIMAT0016880	hsa-miR-4259	-0.46717	3.12	-3.68114	2.93e-04	4.58e-03	-0.1054	NS
MIMAT0003310	hsa-miR-640	0.373163	2.18	3.65968	3.17e-04	4.71e-03	-0.1784	NS
MIMAT0000773	hsa-miR-346	0.361101	2.27	3.65106	3.27e-04	4.71e-03	-0.2076	NS
MIMAT0004957	hsa-miR-760	-0.798161	4.02	-3.6476	3.31e-04	4.71e-03	-0.2193	NS
MIMAT0003884	hsa-miR-454-5p	0.420697	2.65	3.6414	3.39e-04	4.71e-03	-0.2403	NS
MIMAT0004980	hsa-miR-937-3p	0.535523	2.9	3.62888	3.55e-04	4.79e-03	-0.2825	NS
MIMAT0009451	hsa-miR-1976	0.478821	2.43	3.59101	4.07e-04	5.36e-03	-0.4096	NS
MIMAT0004702	hsa-miR-339-3p	-0.635894	3.08	-3.57954	4.24e-04	5.44e-03	-0.4478	NS
MIMAT0003273	hsa-miR-605-5p	0.527587	3.42	3.56889	4.41e-04	5.51e-03	-0.4832	NS
MIMAT0002177	hsa-miR-486-5p	0.813183	9.25	3.54959	4.73e-04	5.59e-03	-0.5471	NS
MIMAT0003291	hsa-miR-622	-0.633607	4.05	-3.54845	4.75e-04	5.59e-03	-0.5509	NS
MIMAT0007882	hsa-miR-1909-5p	0.480767	2.34	3.54495	4.81e-04	5.59e-03	-0.5624	NS
MIMAT0016849	hsa-miR-4294	-0.466961	3.07	-3.51998	5.25e-04	5.97e-03	-0.6445	NS
MIMAT0007884	hsa-miR-1910-5p	0.477581	2.29	3.50678	5.51e-04	6.12e-03	-0.6878	NS
MIMAT0002817	hsa-miR-495-3p	-0.514661	2.73	-3.47818	6.10e-04	6.63e-03	-0.7809	NS
MIMAT0000720	hsa-miR-376c-3p	-0.996953	4.05	-3.40899	7.77e-04	8.26e-03	-1.0034	NS
MIMAT0004602	hsa-miR-125a-3p	0.546172	5.28	3.38012	8.59e-04	8.94e-03	-1.095	NS
MIMAT0003304	hsa-miR-634	0.551679	3	3.34969	9.53e-04	9.65e-03	-1.1908	NS
MIMAT0015041	hsa-miR-1260b	0.486885	4.48	3.34364	9.73e-04	9.65e-03	-1.2098	NS
MIMAT0002171	hsa-miR-410-3p	-0.660571	3.08	-3.3404	9.84e-04	9.65e-03	-1.2199	NS
MIMAT0000436	hsa-miR-144-3p	1.1493	7.79	3.27796	1.22e-03	1.16e-02	-1.4137	NS
MIMAT0005580	hsa-miR-1227-3p	0.491166	2.96	3.27585	1.23e-03	1.16e-02	-1.4202	NS
MIMAT0000270	hsa-miR-181a-3p	0.249033	2.18	3.26189	1.28e-03	1.17e-02	-1.463	NS
MIMAT0003180	hsa-miR-487b-3p	-0.587791	2.91	-3.26075	1.29e-03	1.17e-02	-1.4665	NS
MIMAT0018080	hsa-miR-3659	-0.342649	2.41	-3.22437	1.46e-03	1.30e-02	-1.5773	NS
MIMAT0004918	hsa-miR-892b	-0.327824	2.69	-3.21878	1.48e-03	1.30e-02	-1.5942	NS
MIMAT0016916	hsa-miR-4286	0.567962	6.73	3.18888	1.64e-03	1.41e-02	-1.6843	NS
MIMAT0003283	hsa-miR-615-3p	0.380583	2.39	3.16464	1.77e-03	1.49e-02	-1.7568	NS
MIMAT0002877	hsa-miR-513a-5p	-0.552209	3.76	-3.16283	1.79e-03	1.49e-02	-1.7622	NS
MIMAT0014988	hsa-miR-3125	-0.556498	3.66	-3.14509	1.89e-03	1.55e-02	-1.8148	NS
MIMAT0001639	hsa-miR-409-3p	-0.562589	3.61	-3.13209	1.97e-03	1.59e-02	-1.8533	NS
MIMAT0000232	hsa-miR-199a-3p	-1.07648	6.34	-3.11958	2.06e-03	1.63e-02	-1.8902	NS
MIMAT0018107	hsa-miR-3680-3p	-0.441268	4.05	-3.07507	2.37e-03	1.85e-02	-2.0202	NS
MIMAT0003325	hsa-miR-662	-0.288585	2.45	-3.06198	2.48e-03	1.90e-02	-2.0581	NS
MIMAT0004695	hsa-miR-337-5p	-0.4397	2.18	-2.99423	3.07e-03	2.33e-02	-2.252	NS
MIMAT0014999	hsa-miR-378b	-0.412892	2.43	-2.98055	3.20e-03	2.39e-02	-2.2906	NS
MIMAT0016851	hsa-miR-4299	0.889926	7.18	2.96389	3.38e-03	2.48e-02	-2.3375	NS
MIMAT0004703	hsa-miR-335-3p	0.434277	2.87	2.95086	3.52e-03	2.55e-02	-2.374	NS
MIMAT0005893	hsa-miR-1305	-0.492975	4.32	-2.92824	3.77e-03	2.69e-02	-2.437	NS
MIMAT0003277	hsa-miR-609	0.427498	2.75	2.91357	3.95e-03	2.78e-02	-2.4776	NS
MIMAT0000084	hsa-miR-27a-3p	-0.922889	7.77	-2.89043	4.24e-03	2.94e-02	-2.5413	NS
MIMAT0018117	hsa-miR-3689a-5p	-0.305525	2.35	-2.84949	4.80e-03	3.29e-02	-2.6528	NS
MIMAT0018350	hsa-miR-3935	0.288693	2.71	2.84031	4.93e-03	3.33e-02	-2.6776	NS
MIMAT0000080	hsa-miR-24-3p	-0.640683	8.43	-2.83659	4.99e-03	3.33e-02	-2.6876	NS
MIMAT0004950	hsa-miR-877-3p	0.464778	3.41	2.8215	5.22e-03	3.43e-02	-2.7282	NS
MIMAT0018354	hsa-miR-548y	0.322708	2.31	2.81385	5.34e-03	3.43e-02	-2.7486	NS
MIMAT0000730	hsa-miR-377-3p	-0.620921	3.43	-2.81361	5.35e-03	3.43e-02	-2.7493	NS
MIMAT0018065	hsa-miR-3646	0.341286	3.57	2.79681	5.62e-03	3.56e-02	-2.7941	NS
MIMAT0014997	hsa-miR-3132	-0.486325	2.37	-2.77523	6.00e-03	3.75e-02	-2.8513	NS
MIMAT0005939	hsa-miR-1281	0.54451	5.06	2.76621	6.16e-03	3.78e-02	-2.875	NS
MIMAT0000268	hsa-miR-211-5p	0.481098	2.76	2.76422	6.19e-03	3.78e-02	-2.8803	NS
MIMAT0004673	hsa-miR-29c-5p	0.270752	2.87	2.74542	6.55e-03	3.94e-02	-2.9296	NS
MIMAT0011777	hsa-miR-2277-3p	0.352053	2.32	2.72305	6.99e-03	4.16e-02	-2.9878	NS
MIMAT0000722	hsa-miR-370-3p	-0.41849	2.52	-2.71349	7.19e-03	4.23e-02	-3.0126	NS
MIMAT0004764	hsa-miR-490-5p	-0.297921	2.17	-2.69131	7.67e-03	4.46e-02	-3.0697	NS
MIMAT0014986	hsa-miR-3124-5p	-0.46196	3.19	-2.68719	7.76e-03	4.46e-02	-3.0803	NS
MIMAT0002830	hsa-miR-520f-3p	0.27299	2.2	2.6479	8.69e-03	4.94e-02	-3.1802	NS
MIMAT0003258	hsa-miR-590-5p	-0.586296	4.3	-2.63292	9.07e-03	5.05e-02	-3.218	NS
MIMAT0000265	hsa-miR-204-5p	0.42139	2.73	2.6306	9.13e-03	5.05e-02	-3.2238	NS
MIMAT0004819	hsa-miR-671-3p	-0.330656	2.53	-2.6283	9.19e-03	5.05e-02	-3.2296	NS
MIMAT0000737	hsa-miR-382-5p	-0.372943	2.55	-2.61348	9.59e-03	5.21e-02	-3.2667	NS
MIMAT0004593	hsa-miR-130a-5p	0.300798	2.21	2.59791	1.00e-02	5.34e-02	-3.3054	NS
MIMAT0005591	hsa-miR-1236-3p	0.297483	2.32	2.59439	1.01e-02	5.34e-02	-3.3142	NS
MIMAT0015030	hsa-miR-3156-5p	-0.468093	5.78	-2.5937	1.01e-02	5.34e-02	-3.3159	NS
MIMAT0002846	hsa-miR-520c-3p	0.222234	2.22	2.5556	1.13e-02	5.83e-02	-3.4096	NS
MIMAT0000454	hsa-miR-184	-0.334382	2.65	-2.55463	1.13e-02	5.83e-02	-3.412	NS
MIMAT0004800	hsa-miR-550a-5p	-0.471746	3.91	-2.53762	1.19e-02	6.05e-02	-3.4534	NS
MIMAT0009448	hsa-miR-1973	-0.505726	2.16	-2.50683	1.29e-02	6.52e-02	-3.5278	NS
MIMAT0006765	hsa-miR-1825	0.487154	4.78	2.50341	1.30e-02	6.52e-02	-3.536	NS
MIMAT0000269	hsa-miR-212-3p	0.251062	2.93	2.49186	1.35e-02	6.60e-02	-3.5636	NS
MIMAT0000263	hsa-miR-199b-5p	0.204564	2.52	2.48875	1.36e-02	6.60e-02	-3.571	NS
MIMAT0017981	hsa-miR-3605-5p	-0.329005	2.46	-2.48786	1.36e-02	6.60e-02	-3.5731	NS
MIMAT0015054	hsa-miR-3177-3p	-0.265259	2.24	-2.47535	1.41e-02	6.77e-02	-3.6029	NS
MIMAT0016860	hsa-miR-4307	0.350541	2.35	2.46762	1.44e-02	6.84e-02	-3.6212	NS
MIMAT0003163	hsa-miR-539-5p	0.194715	2.43	2.46125	1.46e-02	6.90e-02	-3.6362	NS
MIMAT0018105	hsa-miR-3679-3p	0.299748	3.31	2.44828	1.51e-02	7.02e-02	-3.6668	NS
MIMAT0004505	hsa-miR-32-3p	0.435465	3.13	2.44792	1.52e-02	7.02e-02	-3.6676	NS
MIMAT0002858	hsa-miR-520g-3p	0.306131	2.25	2.42982	1.59e-02	7.30e-02	-3.7099	NS
MIMAT0000759	hsa-miR-148b-3p	-0.550392	4.29	-2.41874	1.64e-02	7.45e-02	-3.7357	NS
MIMAT0003263	hsa-miR-595	0.406789	3.14	2.41539	1.65e-02	7.45e-02	-3.7435	NS
MIMAT0000243	hsa-miR-148a-3p	-0.655046	5.04	-2.41225	1.67e-02	7.45e-02	-3.7507	NS
MIMAT0002856	hsa-miR-520d-3p	0.293509	2.58	2.40007	1.72e-02	7.58e-02	-3.7789	NS
MIMAT0004903	hsa-miR-300	0.312416	2.37	2.39884	1.73e-02	7.58e-02	-3.7817	NS
MIMAT0000419	hsa-miR-27b-3p	-0.654309	5.22	-2.36309	1.90e-02	8.17e-02	-3.8634	NS
MIMAT0002853	hsa-miR-519d-3p	0.280176	2.42	2.3593	1.92e-02	8.17e-02	-3.872	NS
MIMAT0018001	hsa-miR-3620-3p	0.277989	4.64	2.35744	1.93e-02	8.17e-02	-3.8762	NS
MIMAT0004561	hsa-miR-187-5p	0.398689	5.69	2.35547	1.94e-02	8.17e-02	-3.8807	NS
MIMAT0003241	hsa-miR-576-5p	0.295955	2.45	2.35442	1.94e-02	8.17e-02	-3.8831	NS
MIMAT0018165	hsa-miR-3714	0.231203	2.24	2.35073	1.96e-02	8.18e-02	-3.8914	NS
MIMAT0003888	hsa-miR-766-3p	0.303921	4.69	2.33762	2.03e-02	8.39e-02	-3.9209	NS
MIMAT0000732	hsa-miR-378a-3p	-0.400061	2.63	-2.33086	2.07e-02	8.47e-02	-3.9361	NS
MIMAT0004495	hsa-miR-22-5p	-0.283797	2.54	-2.31631	2.15e-02	8.73e-02	-3.9686	NS
MIMAT0002825	hsa-miR-520e-3p	0.247419	3.03	2.29144	2.29e-02	9.23e-02	-4.0237	NS
MIMAT0000710	hsa-miR-365a-3p	0.318112	3.99	2.28539	2.33e-02	9.30e-02	-4.037	NS
MIMAT0000424	hsa-miR-128-3p	-0.452452	3.47	-2.25879	2.49e-02	9.88e-02	-4.0952	NS
MIMAT0003322	hsa-miR-652-3p	0.477832	3.78	2.25466	2.51e-02	9.90e-02	-4.1042	NS
MIMAT0010357	hsa-miR-670-5p	0.303293	2.58	2.24915	2.55e-02	9.96e-02	-4.1161	NS
MIMAT0003296	hsa-miR-627-5p	-0.278184	2.25	-2.24571	2.57e-02	9.97e-02	-4.1236	NS
MIMAT0005901	hsa-miR-1249-3p	0.389507	5.7	2.22526	2.71e-02	1.03e-01	-4.1676	NS
MIMAT0000066	hsa-let-7e-5p	-0.629079	3.02	-2.22395	2.72e-02	1.03e-01	-4.1704	NS
MIMAT0000690	hsa-miR-296-5p	0.359814	4.29	2.22326	2.72e-02	1.03e-01	-4.1719	NS
MIMAT0018004	hsa-miR-3622a-3p	0.289783	2.47	2.21207	2.80e-02	1.05e-01	-4.1958	NS
MIMAT0015069	hsa-miR-3187-3p	-0.4157	3.01	-2.20974	2.82e-02	1.05e-01	-4.2007	NS
MIMAT0015021	hsa-miR-3148	0.316928	2.65	2.20374	2.86e-02	1.06e-01	-4.2135	NS
MIMAT0002829	hsa-miR-519e-3p	0.255571	2.29	2.17713	3.05e-02	1.12e-01	-4.2697	NS
MIMAT0004767	hsa-miR-193b-5p	-0.369067	3.03	-2.16445	3.15e-02	1.15e-01	-4.2962	NS
MIMAT0000421	hsa-miR-122-5p	-0.471339	2.96	-2.16095	3.18e-02	1.15e-01	-4.3035	NS
MIMAT0004589	hsa-miR-30b-3p	-0.140086	2.12	-2.15242	3.25e-02	1.16e-01	-4.3213	NS
MIMAT0004548	hsa-miR-129-1-3p	0.299231	3.13	2.15185	3.25e-02	1.16e-01	-4.3225	NS
MIMAT0003294	hsa-miR-625-5p	-0.361947	2.72	-2.1406	3.34e-02	1.18e-01	-4.3458	NS
MIMAT0002890	hsa-miR-299-5p	0.298816	2.73	2.13942	3.35e-02	1.18e-01	-4.3482	NS
MIMAT0004681	hsa-miR-26a-2-3p	0.213878	2.21	2.1211	3.50e-02	1.23e-01	-4.3859	NS
MIMAT0015028	hsa-miR-3154	-0.296438	2.83	-2.11388	3.57e-02	1.24e-01	-4.4006	NS
MIMAT0016907	hsa-miR-4281	0.410719	12.47	2.10513	3.64e-02	1.26e-01	-4.4184	NS
MIMAT0003248	hsa-miR-583	-0.235643	2.48	-2.09359	3.75e-02	1.28e-01	-4.4418	NS
MIMAT0005949	hsa-miR-664a-3p	0.313144	3.41	2.08774	3.80e-02	1.29e-01	-4.4536	NS
MIMAT0004556	hsa-miR-10b-3p	-0.317804	2.46	-2.08047	3.87e-02	1.31e-01	-4.4683	NS
MIMAT0005878	hsa-miR-1287-5p	-0.370816	4.13	-2.06853	3.98e-02	1.33e-01	-4.4922	NS
MIMAT0002820	hsa-miR-497-5p	-0.223523	2.27	-2.05465	4.11e-02	1.37e-01	-4.5199	NS
MIMAT0004487	hsa-let-7f-2-3p	0.202961	2.3	2.03425	4.31e-02	1.43e-01	-4.5602	NS
MIMAT0002835	hsa-miR-526b-5p	-0.287403	3.09	-2.02961	4.36e-02	1.43e-01	-4.5693	NS
MIMAT0004954	hsa-miR-543	-0.182192	2.38	-2.02961	4.36e-02	1.43e-01	-4.5693	NS
MIMAT0000430	hsa-miR-138-5p	-0.239256	2.31	-2.02615	4.40e-02	1.43e-01	-4.5761	NS
MIMAT0018195	hsa-miR-3920	0.199197	2.21	2.00675	4.60e-02	1.48e-01	-4.6139	NS
MIMAT0016889	hsa-miR-4327	0.381039	9.05	2.00359	4.64e-02	1.49e-01	-4.6201	NS
MIMAT0015083	hsa-miR-3198	-0.387303	5.02	-1.9943	4.74e-02	1.50e-01	-4.638	NS
MIMAT0017987	hsa-miR-3610	0.478796	5.72	1.99392	4.74e-02	1.50e-01	-4.6388	NS
MIMAT0004680	hsa-miR-130b-5p	0.250111	2.2	1.99056	4.78e-02	1.50e-01	-4.6452	NS
MIMAT0000428	hsa-miR-135a-5p	0.204918	2.36	1.9897	4.79e-02	1.50e-01	-4.6469	NS
MIMAT0000078	hsa-miR-23a-3p	-0.641788	8.15	-1.96663	5.05e-02	1.57e-01	-4.6911	NS
MIMAT0000691	hsa-miR-130b-3p	-0.435578	5.25	-1.95969	5.13e-02	1.58e-01	-4.7043	NS
MIMAT0000754	hsa-miR-337-3p	0.292935	2.85	1.95251	5.22e-02	1.60e-01	-4.7178	NS
MIMAT0000770	hsa-miR-133b	-0.230229	2.95	-1.94729	5.28e-02	1.61e-01	-4.7277	NS
MIMAT0018201	hsa-miR-3926	-0.323874	2.86	-1.94555	5.30e-02	1.61e-01	-4.731	NS
MIMAT0000752	hsa-miR-328-3p	0.366132	4.38	1.94106	5.35e-02	1.61e-01	-4.7394	NS
MIMAT0018121	hsa-miR-3692-5p	-0.378307	3.05	-1.90176	5.85e-02	1.75e-01	-4.8126	NS
MIMAT0000095	hsa-miR-96-5p	0.306314	2.98	1.83355	6.81e-02	2.03e-01	-4.9361	NS
MIMAT0005826	hsa-miR-1181	0.22357	5.11	1.82227	6.98e-02	2.05e-01	-4.9562	NS
MIMAT0004518	hsa-miR-16-2-3p	0.171552	2.71	1.82185	6.99e-02	2.05e-01	-4.9569	NS
MIMAT0000227	hsa-miR-197-3p	0.20592	5.99	1.80776	7.20e-02	2.09e-01	-4.9817	NS
MIMAT0002176	hsa-miR-485-3p	0.283764	3.67	1.80765	7.20e-02	2.09e-01	-4.9819	NS
MIMAT0005887	hsa-miR-1299	-0.440391	4.96	-1.79814	7.35e-02	2.13e-01	-4.9986	NS
MIMAT0002834	hsa-miR-520a-3p	0.265604	2.5	1.79077	7.47e-02	2.15e-01	-5.0114	NS
MIMAT0011163	hsa-miR-548q	0.306167	5.21	1.78144	7.62e-02	2.18e-01	-5.0276	NS
MIMAT0004603	hsa-miR-125b-2-3p	-0.19871	2.46	-1.77514	7.73e-02	2.19e-01	-5.0385	NS
MIMAT0004570	hsa-miR-223-5p	-0.248075	2.45	-1.77293	7.76e-02	2.19e-01	-5.0423	NS
MIMAT0003340	hsa-miR-542-5p	-0.196623	2.28	-1.76482	7.90e-02	2.21e-01	-5.0562	NS
MIMAT0016864	hsa-miR-4312	0.30216	3.73	1.76321	7.93e-02	2.21e-01	-5.059	NS
MIMAT0003240	hsa-miR-575	0.375926	8.31	1.75748	8.02e-02	2.23e-01	-5.0688	NS
MIMAT0003257	hsa-miR-550a-3p	0.166532	2.57	1.74911	8.17e-02	2.26e-01	-5.083	NS
MIMAT0004610	hsa-miR-150-3p	0.317124	8.81	1.74426	8.25e-02	2.27e-01	-5.0913	NS
MIMAT0000449	hsa-miR-146a-5p	-0.531351	5.81	-1.74075	8.31e-02	2.27e-01	-5.0972	NS
MIMAT0016906	hsa-miR-4274	0.258888	3.91	1.71331	8.81e-02	2.39e-01	-5.1433	NS
MIMAT0000257	hsa-miR-181b-5p	0.201871	3.13	1.68943	9.26e-02	2.49e-01	-5.1828	NS
MIMAT0007347	hsa-miR-1469	-0.293037	2.34	-1.68789	9.29e-02	2.49e-01	-5.1853	NS
MIMAT0000244	hsa-miR-30c-5p	0.317236	3.99	1.68672	9.31e-02	2.49e-01	-5.1872	NS
MIMAT0000231	hsa-miR-199a-5p	-0.43309	5.04	-1.67737	9.49e-02	2.52e-01	-5.2025	NS
MIMAT0000425	hsa-miR-130a-3p	-0.519677	7.52	-1.67634	9.51e-02	2.52e-01	-5.2042	NS
MIMAT0003326	hsa-miR-663a	-0.378405	6.61	-1.65762	9.88e-02	2.60e-01	-5.2346	NS
MIMAT0005891	hsa-miR-1303	0.195189	2.72	1.64843	1.01e-01	2.64e-01	-5.2493	NS
MIMAT0015006	hsa-miR-3138	-0.348674	5.63	-1.62562	1.05e-01	2.74e-01	-5.2857	NS
MIMAT0012734	hsa-miR-711	-0.293887	3.18	-1.625	1.06e-01	2.74e-01	-5.2867	NS
MIMAT0004748	hsa-miR-423-5p	0.246107	5.71	1.61933	1.07e-01	2.75e-01	-5.2956	NS
MIMAT0015022	hsa-miR-3149	0.285854	3.3	1.61401	1.08e-01	2.77e-01	-5.304	NS
MIMAT0004494	hsa-miR-21-3p	-0.211085	2.44	-1.60075	1.11e-01	2.83e-01	-5.3248	NS
MIMAT0002816	hsa-miR-494-3p	0.432879	5.89	1.58183	1.15e-01	2.91e-01	-5.3541	NS
MIMAT0000086	hsa-miR-29a-3p	-0.386848	6.88	-1.57644	1.16e-01	2.91e-01	-5.3624	NS
MIMAT0001340	hsa-miR-423-3p	-0.136788	2.32	-1.57643	1.16e-01	2.91e-01	-5.3624	NS
MIMAT0004682	hsa-miR-361-3p	0.123171	2.74	1.57267	1.17e-01	2.91e-01	-5.3682	NS
MIMAT0005458	hsa-miR-1224-5p	-0.297406	6.06	-1.57231	1.17e-01	2.91e-01	-5.3687	NS
MIMAT0004503	hsa-miR-29a-5p	0.155115	2.24	1.57166	1.17e-01	2.91e-01	-5.3697	NS
MIMAT0000761	hsa-miR-324-5p	-0.337339	3.59	-1.56545	1.19e-01	2.93e-01	-5.3792	NS
MIMAT0000431	hsa-miR-140-5p	-0.304155	4.34	-1.56241	1.20e-01	2.93e-01	-5.3838	NS
MIMAT0002827	hsa-miR-515-3p	0.175918	2.36	1.55752	1.21e-01	2.95e-01	-5.3913	NS
MIMAT0015053	hsa-miR-3176	-0.155956	2.58	-1.54629	1.23e-01	3.00e-01	-5.4083	NS
MIMAT0005865	hsa-miR-1202	-0.251464	10.33	-1.53083	1.27e-01	3.07e-01	-5.4314	NS
MIMAT0003249	hsa-miR-584-5p	-0.260597	5	-1.52221	1.29e-01	3.11e-01	-5.4443	NS
MIMAT0018110	hsa-miR-3682-3p	-0.213269	4.24	-1.51435	1.31e-01	3.14e-01	-5.4559	NS
MIMAT0000456	hsa-miR-186-5p	0.192142	3.5	1.51289	1.32e-01	3.14e-01	-5.4581	NS
MIMAT0004605	hsa-miR-129-2-3p	0.229078	3.21	1.51059	1.32e-01	3.14e-01	-5.4615	NS
MIMAT0003269	hsa-miR-601	-0.253861	4.9	-1.49849	1.35e-01	3.18e-01	-5.4792	NS
MIMAT0016891	hsa-miR-4265	-0.165252	2.18	-1.49656	1.36e-01	3.18e-01	-5.482	NS
MIMAT0000250	hsa-miR-139-5p	0.227905	2.75	1.49635	1.36e-01	3.18e-01	-5.4823	NS
MIMAT0000092	hsa-miR-92a-3p	0.310584	8.83	1.49421	1.37e-01	3.18e-01	-5.4855	NS
MIMAT0000076	hsa-miR-21-5p	-0.503545	9.85	-1.48238	1.40e-01	3.21e-01	-5.5026	NS
MIMAT0000707	hsa-miR-363-3p	0.389872	4.6	1.47994	1.40e-01	3.21e-01	-5.5062	NS
MIMAT0005793	hsa-miR-320c	-0.237675	10.01	-1.47824	1.41e-01	3.21e-01	-5.5086	NS
MIMAT0004692	hsa-miR-340-5p	-0.367182	3.65	-1.47807	1.41e-01	3.21e-01	-5.5089	NS
MIMAT0004770	hsa-miR-516a-5p	-0.357924	3.49	-1.47702	1.41e-01	3.21e-01	-5.5104	NS
MIMAT0015061	hsa-miR-3181	-0.256605	2.46	-1.4738	1.42e-01	3.21e-01	-5.515	NS
MIMAT0002824	hsa-miR-498-5p	0.208286	5.16	1.44533	1.50e-01	3.37e-01	-5.5556	NS
MIMAT0018099	hsa-miR-3675-3p	0.23586	3.42	1.43628	1.52e-01	3.42e-01	-5.5683	NS
MIMAT0011778	hsa-miR-2278	0.154746	2.39	1.39807	1.64e-01	3.65e-01	-5.6212	NS
MIMAT0000692	hsa-miR-30e-5p	0.198119	6.32	1.38537	1.67e-01	3.72e-01	-5.6384	NS
MIMAT0000693	hsa-miR-30e-3p	-0.19415	2.44	-1.38254	1.68e-01	3.72e-01	-5.6423	NS
MIMAT0000450	hsa-miR-149-5p	0.275854	4.14	1.38088	1.69e-01	3.72e-01	-5.6445	NS
MIMAT0000077	hsa-miR-22-3p	-0.211687	9.38	-1.37146	1.72e-01	3.73e-01	-5.6572	NS
MIMAT0017991	hsa-miR-3613-3p	0.216049	3.47	1.37058	1.72e-01	3.73e-01	-5.6583	NS
MIMAT0004979	hsa-miR-936	-0.280502	4.47	-1.37024	1.72e-01	3.73e-01	-5.6588	NS
MIMAT0004614	hsa-miR-193a-5p	0.226408	3.61	1.36974	1.72e-01	3.73e-01	-5.6595	NS
MIMAT0015010	hsa-miR-3141	-0.228024	7.81	-1.36438	1.74e-01	3.75e-01	-5.6666	NS
MIMAT0000444	hsa-miR-126-5p	-0.180174	3.3	-1.3453	1.80e-01	3.86e-01	-5.6919	NS
MIMAT0000245	hsa-miR-30d-5p	0.194076	7.12	1.34243	1.81e-01	3.86e-01	-5.6957	NS
MIMAT0018164	hsa-miR-3713	-0.203478	2.66	-1.33729	1.83e-01	3.88e-01	-5.7024	NS
MIMAT0018191	hsa-miR-3917	-0.171023	4.63	-1.32359	1.87e-01	3.96e-01	-5.7202	NS
MIMAT0004793	hsa-miR-556-3p	0.131085	2.17	1.31554	1.90e-01	4.00e-01	-5.7306	NS
MIMAT0004500	hsa-miR-26b-3p	0.137002	2.28	1.31391	1.90e-01	4.00e-01	-5.7327	NS
MIMAT0000258	hsa-miR-181c-5p	-0.147386	2.22	-1.30797	1.92e-01	4.02e-01	-5.7403	NS
MIMAT0015087	hsa-miR-514b-5p	-0.264642	4.46	-1.27827	2.03e-01	4.21e-01	-5.7779	NS
MIMAT0016922	hsa-miR-4291	-0.235526	3.23	-1.27705	2.03e-01	4.21e-01	-5.7794	NS
MIMAT0004949	hsa-miR-877-5p	-0.220465	4.22	-1.27075	2.05e-01	4.24e-01	-5.7872	NS
MIMAT0004514	hsa-miR-29b-1-5p	-0.101892	2.26	-1.26191	2.08e-01	4.29e-01	-5.7982	NS
MIMAT0000279	hsa-miR-222-3p	0.213559	3.31	1.24938	2.13e-01	4.36e-01	-5.8136	NS
MIMAT0000703	hsa-miR-361-5p	-0.2617	4.56	-1.2388	2.17e-01	4.42e-01	-5.8265	NS
MIMAT0018081	hsa-miR-3660	-0.236011	2.53	-1.23567	2.18e-01	4.43e-01	-5.8302	NS
MIMAT0000252	hsa-miR-7-5p	0.159891	2.58	1.23117	2.20e-01	4.45e-01	-5.8357	NS
MIMAT0014990	hsa-miR-3127-5p	-0.194896	3.92	-1.22605	2.22e-01	4.47e-01	-5.8418	NS
MIMAT0005950	hsa-miR-1306-3p	0.163684	2.81	1.21619	2.25e-01	4.51e-01	-5.8536	NS
MIMAT0000646	hsa-miR-155-5p	0.139164	2.77	1.21585	2.25e-01	4.51e-01	-5.854	NS
MIMAT0003218	hsa-miR-92b-3p	0.214764	3.32	1.211	2.27e-01	4.53e-01	-5.8598	NS
MIMAT0004486	hsa-let-7f-1-3p	0.237938	4.1	1.20753	2.29e-01	4.53e-01	-5.8639	NS
MIMAT0016925	hsa-miR-500b-5p	0.126208	2.2	1.20419	2.30e-01	4.54e-01	-5.8678	NS
MIMAT0000067	hsa-let-7f-5p	-0.557537	6.69	-1.20182	2.31e-01	4.54e-01	-5.8706	NS
MIMAT0004812	hsa-miR-548d-5p	0.102657	2.37	1.19968	2.32e-01	4.54e-01	-5.8731	NS
MIMAT0016882	hsa-miR-4253	-0.142593	4.32	-1.19666	2.33e-01	4.55e-01	-5.8767	NS
MIMAT0016912	hsa-miR-4282	-0.134004	2.31	-1.19073	2.35e-01	4.57e-01	-5.8836	NS
MIMAT0016868	hsa-miR-4314	-0.255167	3.79	-1.18707	2.36e-01	4.58e-01	-5.8879	NS
MIMAT0000460	hsa-miR-194-5p	0.219791	2.54	1.17933	2.40e-01	4.62e-01	-5.8968	NS
MIMAT0002821	hsa-miR-181d-5p	0.109871	2.7	1.17747	2.40e-01	4.62e-01	-5.899	NS
MIMAT0007349	hsa-miR-1471	-0.180662	6.28	-1.17288	2.42e-01	4.64e-01	-5.9043	NS
MIMAT0004612	hsa-miR-186-3p	-0.149212	2.76	-1.17054	2.43e-01	4.64e-01	-5.907	NS
MIMAT0004482	hsa-let-7b-3p	0.24675	4.35	1.16857	2.44e-01	4.64e-01	-5.9092	NS
MIMAT0000765	hsa-miR-335-5p	-0.280412	2.93	-1.15832	2.48e-01	4.69e-01	-5.9209	NS
MIMAT0001621	hsa-miR-369-5p	0.12452	2.35	1.15752	2.48e-01	4.69e-01	-5.9218	NS
MIMAT0015082	hsa-miR-3197	-0.134348	2.28	-1.13656	2.57e-01	4.83e-01	-5.9454	NS
MIMAT0011775	hsa-miR-2276-3p	0.245716	6.29	1.12545	2.62e-01	4.90e-01	-5.9577	NS
MIMAT0004811	hsa-miR-33b-3p	-0.202793	4.1	-1.11634	2.66e-01	4.95e-01	-5.9677	NS
MIMAT0005828	hsa-miR-1183	-0.22602	5.72	-1.1133	2.67e-01	4.96e-01	-5.971	NS
MIMAT0000758	hsa-miR-135b-5p	0.113934	2.35	1.10813	2.69e-01	4.98e-01	-5.9766	NS
MIMAT0000098	hsa-miR-100-5p	0.107093	2.17	1.0887	2.77e-01	5.12e-01	-5.9975	NS
MIMAT0000226	hsa-miR-196a-5p	0.114937	3	1.08581	2.79e-01	5.12e-01	-6.0006	NS
MIMAT0016858	hsa-miR-4306	-0.191753	7.57	-1.06998	2.86e-01	5.23e-01	-6.0173	NS
MIMAT0018198	hsa-miR-3923	0.132143	2.74	1.06863	2.86e-01	5.23e-01	-6.0188	NS
MIMAT0003270	hsa-miR-602	-0.165108	3.98	-1.05304	2.93e-01	5.34e-01	-6.035	NS
MIMAT0016875	hsa-miR-4323	0.136046	3.44	1.05003	2.95e-01	5.34e-01	-6.0381	NS
MIMAT0003298	hsa-miR-629-3p	0.101291	2.75	1.04337	2.98e-01	5.37e-01	-6.0449	NS
MIMAT0004499	hsa-miR-26a-1-3p	0.092365	2.22	1.04256	2.98e-01	5.37e-01	-6.0457	NS
MIMAT0004586	hsa-miR-15b-3p	0.084317	2.27	1.03913	3.00e-01	5.37e-01	-6.0492	NS
MIMAT0004775	hsa-miR-502-3p	-0.126037	2.48	-1.03063	3.04e-01	5.43e-01	-6.0579	NS
MIMAT0000432	hsa-miR-141-3p	-0.088598	2.41	-1.02622	3.06e-01	5.44e-01	-6.0623	NS
MIMAT0000750	hsa-miR-340-3p	0.095825	2.53	1.02435	3.07e-01	5.44e-01	-6.0642	NS
MIMAT0000096	hsa-miR-98-5p	-0.214686	2.88	-1.02184	3.08e-01	5.44e-01	-6.0667	NS
MIMAT0015078	hsa-miR-3194-5p	-0.189054	5.43	-0.99984	3.19e-01	5.60e-01	-6.0885	NS
MIMAT0000083	hsa-miR-26b-5p	-0.38014	6.3	-0.99891	3.19e-01	5.60e-01	-6.0894	NS
MIMAT0004697	hsa-miR-151a-5p	-0.332077	5.09	-0.99486	3.21e-01	5.61e-01	-6.0934	NS
MIMAT0005584	hsa-miR-1229-3p	0.128597	3.16	0.98324	3.27e-01	5.66e-01	-6.1047	NS
MIMAT0004600	hsa-miR-144-5p	0.268069	3.48	0.98223	3.27e-01	5.66e-01	-6.1057	NS
MIMAT0000254	hsa-miR-10b-5p	0.121688	2.8	0.98006	3.28e-01	5.66e-01	-6.1077	NS
MIMAT0018002	hsa-miR-3621	-0.194128	3.36	-0.97936	3.28e-01	5.66e-01	-6.1084	NS
MIMAT0000757	hsa-miR-151a-3p	-0.234768	5	-0.97376	3.31e-01	5.69e-01	-6.1138	NS
MIMAT0003300	hsa-miR-631	0.094362	2.94	0.96065	3.38e-01	5.78e-01	-6.1262	NS
MIMAT0000062	hsa-let-7a-5p	-0.429152	6.94	-0.95718	3.40e-01	5.78e-01	-6.1295	NS
MIMAT0005583	hsa-miR-1228-3p	0.176556	5.63	0.95609	3.40e-01	5.78e-01	-6.1305	NS
MIMAT0000104	hsa-miR-107	-0.284982	7.64	-0.95343	3.41e-01	5.79e-01	-6.133	NS
MIMAT0000415	hsa-let-7i-5p	-0.283449	7.38	-0.94242	3.47e-01	5.86e-01	-6.1432	NS
MIMAT0000445	hsa-miR-126-3p	-0.342092	7.55	-0.93494	3.51e-01	5.91e-01	-6.1501	NS
MIMAT0000684	hsa-miR-302a-3p	0.101949	2.38	0.92965	3.54e-01	5.93e-01	-6.155	NS
MIMAT0002843	hsa-miR-520b-3p	0.092807	3.07	0.90991	3.64e-01	6.06e-01	-6.1728	NS
MIMAT0000065	hsa-let-7d-5p	-0.344916	5.53	-0.90667	3.66e-01	6.06e-01	-6.1757	NS
MIMAT0003221	hsa-miR-557	0.219061	5.77	0.90649	3.66e-01	6.06e-01	-6.1759	NS
MIMAT0000461	hsa-miR-195-5p	-0.128654	2.61	-0.90376	3.67e-01	6.06e-01	-6.1783	NS
MIMAT0004777	hsa-miR-513a-3p	-0.081477	2.42	-0.90305	3.67e-01	6.06e-01	-6.1789	NS
MIMAT0018185	hsa-miR-3911	0.171466	5.6	0.89796	3.70e-01	6.09e-01	-6.1834	NS
MIMAT0004982	hsa-miR-939-5p	0.118048	7.75	0.88564	3.77e-01	6.18e-01	-6.1942	NS
MIMAT0001631	hsa-miR-451a	-0.368917	13.25	-0.87529	3.82e-01	6.23e-01	-6.2032	NS
MIMAT0000256	hsa-miR-181a-5p	0.170846	5.39	0.87447	3.83e-01	6.23e-01	-6.2039	NS
MIMAT0000087	hsa-miR-30a-5p	0.103853	3.35	0.86146	3.90e-01	6.29e-01	-6.2149	NS
MIMAT0004550	hsa-miR-30c-2-3p	-0.106928	2.7	-0.86038	3.91e-01	6.29e-01	-6.2159	NS
MIMAT0000723	hsa-miR-371a-3p	-0.100127	2.48	-0.85866	3.91e-01	6.29e-01	-6.2173	NS
MIMAT0018352	hsa-miR-3937	0.117135	5.69	0.85836	3.92e-01	6.29e-01	-6.2176	NS
MIMAT0000414	hsa-let-7g-5p	-0.314406	6.79	-0.8568	3.92e-01	6.29e-01	-6.2189	NS
MIMAT0007348	hsa-miR-1470	-0.11804	3.35	-0.85326	3.94e-01	6.30e-01	-6.2219	NS
MIMAT0004609	hsa-miR-149-3p	0.161688	3.79	0.84954	3.97e-01	6.30e-01	-6.225	NS
MIMAT0005898	hsa-miR-1246	-0.26809	8.64	-0.84878	3.97e-01	6.30e-01	-6.2256	NS
MIMAT0000068	hsa-miR-15a-5p	-0.257479	7.62	-0.83614	4.04e-01	6.39e-01	-6.2361	NS
MIMAT0004553	hsa-miR-7-1-3p	-0.068411	2.28	-0.82765	4.09e-01	6.45e-01	-6.243	NS
MIMAT0000417	hsa-miR-15b-5p	-0.308971	8.23	-0.82547	4.10e-01	6.45e-01	-6.2448	NS
MIMAT0000681	hsa-miR-29c-3p	-0.175123	7	-0.81812	4.14e-01	6.49e-01	-6.2507	NS
MIMAT0003278	hsa-miR-610	-0.119808	3.51	-0.80717	4.20e-01	6.53e-01	-6.2594	NS
MIMAT0000451	hsa-miR-150-5p	0.234947	6.23	0.80542	4.21e-01	6.53e-01	-6.2608	NS
MIMAT0007890	hsa-miR-1914-3p	-0.132736	5.31	-0.8051	4.22e-01	6.53e-01	-6.2611	NS
MIMAT0003306	hsa-miR-636	0.125569	3.04	0.80444	4.22e-01	6.53e-01	-6.2616	NS
MIMAT0003292	hsa-miR-623	0.195411	5.2	0.80018	4.24e-01	6.54e-01	-6.265	NS
MIMAT0000280	hsa-miR-223-3p	-0.315922	11.07	-0.79936	4.25e-01	6.54e-01	-6.2656	NS
MIMAT0003286	hsa-miR-617	0.078593	2.42	0.79522	4.27e-01	6.55e-01	-6.2689	NS
MIMAT0005795	hsa-miR-1323	0.099757	2.95	0.79239	4.29e-01	6.55e-01	-6.2711	NS
MIMAT0015036	hsa-miR-3162-5p	-0.118883	9.05	-0.79085	4.30e-01	6.55e-01	-6.2723	NS
MIMAT0003886	hsa-miR-769-5p	0.049157	2.46	0.78627	4.33e-01	6.57e-01	-6.2758	NS
MIMAT0003337	hsa-miR-659-3p	-0.166935	3.65	-0.77425	4.40e-01	6.64e-01	-6.285	NS
MIMAT0015065	hsa-miR-3185	-0.107147	2.31	-0.77336	4.40e-01	6.64e-01	-6.2857	NS
MIMAT0000278	hsa-miR-221-3p	-0.183131	5.24	-0.77089	4.42e-01	6.64e-01	-6.2876	NS
MIMAT0000267	hsa-miR-210-3p	0.120562	3.54	0.77035	4.42e-01	6.64e-01	-6.288	NS
MIMAT0000447	hsa-miR-134-5p	0.1158	8.02	0.76475	4.45e-01	6.64e-01	-6.2922	NS
MIMAT0000689	hsa-miR-99b-5p	-0.123291	2.74	-0.76382	4.46e-01	6.64e-01	-6.2929	NS
MIMAT0003247	hsa-miR-582-5p	-0.074924	2.48	-0.76065	4.48e-01	6.64e-01	-6.2953	NS
MIMAT0004945	hsa-miR-744-5p	-0.18367	2.44	-0.76061	4.48e-01	6.64e-01	-6.2953	NS
MIMAT0004683	hsa-miR-362-3p	-0.064838	2.5	-0.75829	4.49e-01	6.64e-01	-6.2971	NS
MIMAT0003299	hsa-miR-630	-0.177255	8.77	-0.74003	4.60e-01	6.77e-01	-6.3105	NS
MIMAT0000443	hsa-miR-125a-5p	-0.172333	3.58	-0.73961	4.60e-01	6.77e-01	-6.3108	NS
MIMAT0005572	hsa-miR-1225-5p	0.10481	10.38	0.73259	4.65e-01	6.80e-01	-6.3159	NS
MIMAT0004983	hsa-miR-940	-0.167802	7.46	-0.73227	4.65e-01	6.80e-01	-6.3161	NS
MIMAT0006764	hsa-miR-320d	-0.09277	7.58	-0.71528	4.75e-01	6.93e-01	-6.3282	NS
MIMAT0002876	hsa-miR-505-3p	0.04903	2.94	0.71138	4.78e-01	6.94e-01	-6.3309	NS
MIMAT0011161	hsa-miR-2116-3p	-0.133125	4.01	-0.70312	4.83e-01	7.00e-01	-6.3367	NS
MIMAT0000437	hsa-miR-145-5p	0.085364	3.03	0.69924	4.85e-01	7.01e-01	-6.3394	NS
MIMAT0018179	hsa-miR-3907	0.094295	3.55	0.69142	4.90e-01	7.06e-01	-6.3447	NS
MIMAT0016873	hsa-miR-4322	-0.110056	4.82	-0.6808	4.97e-01	7.14e-01	-6.3519	NS
MIMAT0004687	hsa-miR-371a-5p	0.119854	5.09	0.66916	5.04e-01	7.21e-01	-6.3596	NS
MIMAT0000680	hsa-miR-106b-5p	0.178229	7.45	0.66876	5.04e-01	7.21e-01	-6.3599	NS
MIMAT0005951	hsa-miR-1307-3p	0.107179	3.53	0.66554	5.06e-01	7.21e-01	-6.362	NS
MIMAT0014996	hsa-miR-3131	-0.140007	3.43	-0.65474	5.13e-01	7.26e-01	-6.369	NS
MIMAT0003338	hsa-miR-660-5p	-0.118821	3.51	-0.65424	5.14e-01	7.26e-01	-6.3693	NS
MIMAT0005880	hsa-miR-1290	-0.169858	5.48	-0.65401	5.14e-01	7.26e-01	-6.3695	NS
MIMAT0015073	hsa-miR-3190-5p	-0.106601	3.61	-0.62998	5.29e-01	7.44e-01	-6.3846	NS
MIMAT0018356	hsa-miR-3940-3p	0.093509	2.91	0.62891	5.30e-01	7.44e-01	-6.3853	NS
MIMAT0004761	hsa-miR-483-5p	-0.127656	7.94	-0.6253	5.32e-01	7.46e-01	-6.3875	NS
MIMAT0000420	hsa-miR-30b-5p	-0.172273	5.49	-0.62121	5.35e-01	7.47e-01	-6.39	NS
MIMAT0018353	hsa-miR-3938	0.05754	2.64	0.59815	5.50e-01	7.67e-01	-6.4039	NS
MIMAT0001412	hsa-miR-18b-5p	0.108681	3.25	0.5753	5.66e-01	7.80e-01	-6.4171	NS
MIMAT0003227	hsa-miR-563	-0.097803	3.66	-0.57506	5.66e-01	7.80e-01	-6.4172	NS
MIMAT0016862	hsa-miR-4310	-0.115355	4.04	-0.57493	5.66e-01	7.80e-01	-6.4173	NS
MIMAT0004674	hsa-miR-30c-1-3p	0.082117	2.92	0.57305	5.67e-01	7.80e-01	-6.4183	NS
MIMAT0002174	hsa-miR-484	0.069958	4.3	0.57242	5.68e-01	7.80e-01	-6.4187	NS
MIMAT0016901	hsa-miR-4271	-0.101033	7.14	-0.56957	5.70e-01	7.80e-01	-6.4203	NS
MIMAT0000085	hsa-miR-28-5p	-0.099704	2.88	-0.56301	5.74e-01	7.84e-01	-6.4239	NS
MIMAT0015070	hsa-miR-3188	0.082933	6.92	0.55945	5.76e-01	7.85e-01	-6.4259	NS
MIMAT0000073	hsa-miR-19a-3p	-0.143181	7.55	-0.55298	5.81e-01	7.89e-01	-6.4295	NS
MIMAT0000434	hsa-miR-142-3p	-0.17712	7.37	-0.54188	5.88e-01	7.96e-01	-6.4354	NS
MIMAT0018084	hsa-miR-3663-5p	-0.100161	3.4	-0.53561	5.93e-01	7.96e-01	-6.4388	NS
MIMAT0010313	hsa-miR-762	-0.116532	10.44	-0.53532	5.93e-01	7.96e-01	-6.4389	NS
MIMAT0002811	hsa-miR-202-3p	-0.122332	5.47	-0.53166	5.96e-01	7.96e-01	-6.4408	NS
MIMAT0016852	hsa-miR-4298	-0.089862	7.69	-0.53116	5.96e-01	7.96e-01	-6.4411	NS
MIMAT0000426	hsa-miR-132-3p	-0.065055	2.14	-0.52996	5.97e-01	7.96e-01	-6.4417	NS
MIMAT0005589	hsa-miR-1234-3p	0.097191	5.03	0.52988	5.97e-01	7.96e-01	-6.4418	NS
MIMAT0004926	hsa-miR-708-5p	-0.066547	3.05	-0.52641	5.99e-01	7.96e-01	-6.4436	NS
MIMAT0018072	hsa-miR-3652	-0.088391	6.97	-0.52442	6.01e-01	7.96e-01	-6.4446	NS
MIMAT0001080	hsa-miR-196b-5p	0.05775	3.09	0.52043	6.03e-01	7.98e-01	-6.4467	NS
MIMAT0015005	hsa-miR-3137	-0.079108	4.47	-0.4974	6.19e-01	8.17e-01	-6.4582	NS
MIMAT0005921	hsa-miR-1267	-0.073932	3.19	-0.49381	6.22e-01	8.18e-01	-6.4599	NS
MIMAT0000075	hsa-miR-20a-5p	-0.174163	7.96	-0.48415	6.29e-01	8.25e-01	-6.4646	NS
MIMAT0001341	hsa-miR-424-5p	-0.094695	3.7	-0.48105	6.31e-01	8.26e-01	-6.4661	NS
MIMAT0005825	hsa-miR-1180-3p	0.066853	2.2	0.47866	6.33e-01	8.26e-01	-6.4672	NS
MIMAT0004955	hsa-miR-374b-5p	-0.128362	4.2	-0.472	6.37e-01	8.30e-01	-6.4703	NS
MIMAT0000756	hsa-miR-326	-0.054519	3.17	-0.47013	6.39e-01	8.30e-01	-6.4712	NS
MIMAT0016878	hsa-miR-4257	-0.084071	4.95	-0.45998	6.46e-01	8.37e-01	-6.4758	NS
MIMAT0015079	hsa-miR-3195	0.076292	7.27	0.45628	6.49e-01	8.38e-01	-6.4775	NS
MIMAT0000272	hsa-miR-215-5p	-0.050406	2.77	-0.45263	6.51e-01	8.39e-01	-6.4791	NS
MIMAT0004952	hsa-miR-665	-0.060704	3.1	-0.44337	6.58e-01	8.46e-01	-6.4832	NS
MIMAT0005876	hsa-miR-1285-3p	-0.058534	2.19	-0.43761	6.62e-01	8.49e-01	-6.4857	NS
MIMAT0001629	hsa-miR-329-3p	-0.039362	2.32	-0.42908	6.68e-01	8.55e-01	-6.4894	NS
MIMAT0015058	hsa-miR-3180-3p	-0.075572	2.94	-0.42466	6.72e-01	8.55e-01	-6.4912	NS
MIMAT0000074	hsa-miR-19b-3p	-0.111743	9.29	-0.42369	6.72e-01	8.55e-01	-6.4916	NS
MIMAT0000457	hsa-miR-188-5p	-0.076203	6.53	-0.41826	6.76e-01	8.57e-01	-6.4939	NS
MIMAT0000427	hsa-miR-133a-3p	-0.043037	2.73	-0.4171	6.77e-01	8.57e-01	-6.4943	NS
MIMAT0004911	hsa-miR-874-3p	-0.057152	4.35	-0.41392	6.79e-01	8.58e-01	-6.4956	NS
MIMAT0003393	hsa-miR-425-5p	0.087711	6.36	0.40417	6.86e-01	8.65e-01	-6.4996	NS
MIMAT0003237	hsa-miR-572	0.082138	8.57	0.39226	6.95e-01	8.73e-01	-6.5042	NS
MIMAT0018104	hsa-miR-3679-5p	0.063335	9.28	0.39012	6.97e-01	8.73e-01	-6.5051	NS
MIMAT0000070	hsa-miR-17-5p	-0.123299	6.99	-0.38689	6.99e-01	8.74e-01	-6.5063	NS
MIMAT0000072	hsa-miR-18a-5p	-0.106491	4.03	-0.38506	7.01e-01	8.74e-01	-6.507	NS
MIMAT0000760	hsa-miR-331-3p	0.082876	4.95	0.38201	7.03e-01	8.74e-01	-6.5081	NS
MIMAT0003887	hsa-miR-769-3p	-0.063408	3.27	-0.37611	7.07e-01	8.74e-01	-6.5104	NS
MIMAT0000101	hsa-miR-103a-3p	-0.13897	7.6	-0.37378	7.09e-01	8.74e-01	-6.5112	NS
MIMAT0005871	hsa-miR-1207-5p	0.041723	10.98	0.37287	7.10e-01	8.74e-01	-6.5115	NS
MIMAT0000228	hsa-miR-198	-0.103605	4.97	-0.3711	7.11e-01	8.74e-01	-6.5122	NS
MIMAT0003330	hsa-miR-654-5p	-0.039301	2.76	-0.36689	7.14e-01	8.74e-01	-6.5137	NS
MIMAT0005922	hsa-miR-1268a	-0.048294	8.71	-0.36544	7.15e-01	8.74e-01	-6.5142	NS
MIMAT0004751	hsa-miR-18b-3p	0.049496	3.06	0.36407	7.16e-01	8.74e-01	-6.5147	NS
MIMAT0004806	hsa-miR-548c-5p	0.029022	2.57	0.36226	7.18e-01	8.74e-01	-6.5154	NS
MIMAT0018000	hsa-miR-23c	0.068615	4.04	0.36097	7.18e-01	8.74e-01	-6.5158	NS
MIMAT0015089	hsa-miR-3202	-0.087284	4.53	-0.355	7.23e-01	8.77e-01	-6.518	NS
MIMAT0004762	hsa-miR-486-3p	-0.054682	2.72	-0.35319	7.24e-01	8.77e-01	-6.5186	NS
MIMAT0005929	hsa-miR-1275	0.063575	8.21	0.34181	7.33e-01	8.83e-01	-6.5225	NS
MIMAT0018349	hsa-miR-3934-5p	-0.067121	3.67	-0.34145	7.33e-01	8.83e-01	-6.5226	NS
MIMAT0004694	hsa-miR-342-5p	0.030638	2.12	0.33982	7.34e-01	8.83e-01	-6.5231	NS
MIMAT0018444	hsa-miR-642b-3p	-0.077287	7.35	-0.33294	7.39e-01	8.85e-01	-6.5254	NS
MIMAT0003945	hsa-miR-765	-0.07248	5.85	-0.33268	7.40e-01	8.85e-01	-6.5255	NS
MIMAT0013802	hsa-miR-2861	-0.045005	12.6	-0.32035	7.49e-01	8.94e-01	-6.5295	NS
MIMAT0016897	hsa-miR-4269	-0.031782	2.46	-0.31519	7.53e-01	8.96e-01	-6.5311	NS
MIMAT0000069	hsa-miR-16-5p	-0.131459	10.69	-0.31369	7.54e-01	8.96e-01	-6.5316	NS
MIMAT0007885	hsa-miR-1911-5p	-0.044135	2.57	-0.31099	7.56e-01	8.96e-01	-6.5324	NS
MIMAT0000281	hsa-miR-224-5p	-0.046941	2.29	-0.30191	7.63e-01	9.01e-01	-6.5351	NS
MIMAT0018361	hsa-miR-3945	0.064465	4.3	0.30078	7.64e-01	9.01e-01	-6.5355	NS
MIMAT0004814	hsa-miR-654-3p	0.040677	2.97	0.29589	7.68e-01	9.02e-01	-6.5369	NS
MIMAT0000446	hsa-miR-127-3p	-0.036304	2.69	-0.29344	7.69e-01	9.02e-01	-6.5376	NS
MIMAT0000081	hsa-miR-25-3p	-0.083438	7.68	-0.29105	7.71e-01	9.02e-01	-6.5383	NS
MIMAT0002809	hsa-miR-146b-5p	-0.046336	2.75	-0.28978	7.72e-01	9.02e-01	-6.5387	NS
MIMAT0002871	hsa-miR-500a-3p	0.0295	2.79	0.28566	7.75e-01	9.04e-01	-6.5398	NS
MIMAT0009447	hsa-miR-1972	-0.04958	3.81	-0.28315	7.77e-01	9.04e-01	-6.5405	NS
MIMAT0000423	hsa-miR-125b-5p	-0.031411	2.15	-0.28091	7.79e-01	9.04e-01	-6.5412	NS
MIMAT0000063	hsa-let-7b-5p	-0.065709	7.66	-0.26732	7.89e-01	9.12e-01	-6.5448	NS
MIMAT0001413	hsa-miR-20b-5p	0.075882	5.76	0.26303	7.93e-01	9.12e-01	-6.546	NS
MIMAT0004976	hsa-miR-933	0.039133	3.45	0.26276	7.93e-01	9.12e-01	-6.546	NS
MIMAT0005592	hsa-miR-1237-3p	0.040872	4	0.2621	7.93e-01	9.12e-01	-6.5462	NS
MIMAT0005576	hsa-miR-1226-5p	-0.046966	5.43	-0.25206	8.01e-01	9.19e-01	-6.5487	NS
MIMAT0000222	hsa-miR-192-5p	0.040485	3.55	0.23869	8.12e-01	9.29e-01	-6.552	NS
MIMAT0007891	hsa-miR-1915-5p	-0.033739	2.94	-0.23603	8.14e-01	9.29e-01	-6.5526	NS
MIMAT0003228	hsa-miR-564	-0.046744	3.78	-0.23007	8.18e-01	9.29e-01	-6.554	NS
MIMAT0005867	hsa-miR-663b	-0.044092	2.39	-0.22841	8.20e-01	9.29e-01	-6.5543	NS
MIMAT0001339	hsa-miR-422a	-0.044747	2.79	-0.22811	8.20e-01	9.29e-01	-6.5544	NS
MIMAT0003883	hsa-miR-767-3p	-0.028426	2.77	-0.22541	8.22e-01	9.30e-01	-6.555	NS
MIMAT0016865	hsa-miR-4313	-0.048444	4.73	-0.2186	8.27e-01	9.31e-01	-6.5565	NS
MIMAT0000093	hsa-miR-93-5p	0.050688	6.94	0.21615	8.29e-01	9.31e-01	-6.557	NS
MIMAT0018087	hsa-miR-3665	-0.025783	11.34	-0.21345	8.31e-01	9.31e-01	-6.5576	NS
MIMAT0000452	hsa-miR-154-5p	0.023062	2.72	0.21219	8.32e-01	9.31e-01	-6.5579	NS
MIMAT0000418	hsa-miR-23b-3p	-0.055154	4.32	-0.21146	8.33e-01	9.31e-01	-6.558	NS
MIMAT0005593	hsa-miR-1238-3p	0.041555	4.9	0.20465	8.38e-01	9.35e-01	-6.5594	NS
MIMAT0000099	hsa-miR-101-3p	-0.056209	5.51	-0.19746	8.44e-01	9.39e-01	-6.5608	NS
MIMAT0004951	hsa-miR-887-3p	0.030036	3.74	0.19599	8.45e-01	9.39e-01	-6.5611	NS
MIMAT0000510	hsa-miR-320a-3p	-0.028042	6.64	-0.19279	8.47e-01	9.39e-01	-6.5617	NS
MIMAT0016915	hsa-miR-4284	-0.027057	5.29	-0.18416	8.54e-01	9.43e-01	-6.5633	NS
MIMAT0003885	hsa-miR-454-3p	0.02768	2.16	0.18096	8.57e-01	9.43e-01	-6.5639	NS
MIMAT0000255	hsa-miR-34a-5p	0.018775	2.81	0.17918	8.58e-01	9.43e-01	-6.5642	NS
MIMAT0004484	hsa-let-7d-3p	0.028799	4.54	0.17877	8.58e-01	9.43e-01	-6.5643	NS
MIMAT0000064	hsa-let-7c-5p	-0.045899	4.65	-0.17154	8.64e-01	9.46e-01	-6.5655	NS
MIMAT0000762	hsa-miR-324-3p	-0.013959	5.52	-0.16691	8.68e-01	9.46e-01	-6.5663	NS
MIMAT0001618	hsa-miR-191-3p	0.035035	4.59	0.16539	8.69e-01	9.46e-01	-6.5666	NS
MIMAT0016900	hsa-miR-4270	-0.032218	9.03	-0.16415	8.70e-01	9.46e-01	-6.5668	NS
MIMAT0000688	hsa-miR-301a-3p	-0.035835	3.78	-0.16312	8.71e-01	9.46e-01	-6.5669	NS
MIMAT0000261	hsa-miR-183-5p	-0.024518	2.33	-0.15733	8.75e-01	9.48e-01	-6.5678	NS
MIMAT0003880	hsa-miR-671-5p	0.02949	7.23	0.1563	8.76e-01	9.48e-01	-6.568	NS
MIMAT0000448	hsa-miR-136-5p	-0.023383	3.2	-0.15378	8.78e-01	9.48e-01	-6.5684	NS
MIMAT0007401	hsa-miR-1539	0.028061	4.24	0.14725	8.83e-01	9.52e-01	-6.5694	NS
MIMAT0003233	hsa-miR-551b-3p	0.013708	2.63	0.13857	8.90e-01	9.55e-01	-6.5706	NS
MIMAT0000253	hsa-miR-10a-5p	0.014119	2.81	0.13797	8.90e-01	9.55e-01	-6.5707	NS
MIMAT0000763	hsa-miR-338-3p	0.019241	3.41	0.12988	8.97e-01	9.60e-01	-6.5717	NS
MIMAT0018089	hsa-miR-3667-5p	0.023598	5.64	0.12367	9.02e-01	9.63e-01	-6.5725	NS
MIMAT0000071	hsa-miR-17-3p	-0.019262	2.16	-0.11681	9.07e-01	9.65e-01	-6.5733	NS
MIMAT0004808	hsa-miR-625-3p	0.013858	3.01	0.11643	9.07e-01	9.65e-01	-6.5734	NS
MIMAT0015072	hsa-miR-320e	-0.014106	7.17	-0.11049	9.12e-01	9.68e-01	-6.574	NS
MIMAT0002873	hsa-miR-502-5p	0.009568	2.31	0.10879	9.13e-01	9.68e-01	-6.5742	NS
MIMAT0000082	hsa-miR-26a-5p	0.038927	7.35	0.10348	9.18e-01	9.70e-01	-6.5748	NS
MIMAT0005792	hsa-miR-320b	0.014229	7.16	0.10057	9.20e-01	9.70e-01	-6.5751	NS
MIMAT0000455	hsa-miR-185-5p	-0.026853	6.58	-0.09279	9.26e-01	9.75e-01	-6.5758	NS
MIMAT0000725	hsa-miR-373-5p	-0.012674	3.1	-0.08814	9.30e-01	9.75e-01	-6.5762	NS
MIMAT0017992	hsa-miR-3614-5p	0.01253	4.28	0.08565	9.32e-01	9.75e-01	-6.5764	NS
MIMAT0001343	hsa-miR-425-3p	-0.017257	4.35	-0.08563	9.32e-01	9.75e-01	-6.5764	NS
MIMAT0000433	hsa-miR-142-5p	-0.019358	6.01	-0.08238	9.34e-01	9.75e-01	-6.5767	NS
MIMAT0002888	hsa-miR-532-5p	0.011451	2.62	0.08079	9.36e-01	9.75e-01	-6.5768	NS
MIMAT0004595	hsa-miR-135a-3p	-0.012009	6.44	-0.0723	9.42e-01	9.77e-01	-6.5775	NS
MIMAT0012735	hsa-miR-718	-0.011856	7.72	-0.07126	9.43e-01	9.77e-01	-6.5775	NS
MIMAT0000266	hsa-miR-205-5p	-0.007654	2.31	-0.07062	9.44e-01	9.77e-01	-6.5776	NS
MIMAT0015027	hsa-miR-3074-3p	0.00882	2.47	0.06754	9.46e-01	9.77e-01	-6.5778	NS
MIMAT0004552	hsa-miR-139-3p	0.00877	3.92	0.05769	9.54e-01	9.84e-01	-6.5784	NS
MIMAT0015080	hsa-miR-3196	0.007277	8.38	0.05416	9.57e-01	9.84e-01	-6.5786	NS
MIMAT0005827	hsa-miR-1182	0.009958	5.07	0.05116	9.59e-01	9.84e-01	-6.5788	NS
MIMAT0004597	hsa-miR-140-3p	0.011393	5.71	0.05017	9.60e-01	9.84e-01	-6.5788	NS
MIMAT0004795	hsa-miR-574-5p	0.005203	6.2	0.0299	9.76e-01	9.96e-01	-6.5796	NS
MIMAT0000727	hsa-miR-374a-5p	-0.008026	4.53	-0.02987	9.76e-01	9.96e-01	-6.5796	NS
MIMAT0003308	hsa-miR-638	-0.002241	12.2	-0.02389	9.81e-01	9.99e-01	-6.5798	NS
MIMAT0000736	hsa-miR-381-3p	-0.002876	3.3	-0.01878	9.85e-01	9.99e-01	-6.5799	NS
MIMAT0018085	hsa-miR-3663-3p	0.002486	9.41	0.01634	9.87e-01	9.99e-01	-6.5799	NS
MIMAT0007892	hsa-miR-1915-3p	0.001194	11.19	0.01174	9.91e-01	9.99e-01	-6.58	NS
MIMAT0000100	hsa-miR-29b-3p	-0.002398	4.64	-0.01089	9.91e-01	9.99e-01	-6.58	NS
MIMAT0003879	hsa-miR-758-3p	-0.000574	2.26	-0.00601	9.95e-01	9.99e-01	-6.58	NS
MIMAT0005573	hsa-miR-1225-3p	0.000742	4.92	0.00481	9.96e-01	9.99e-01	-6.58	NS
MIMAT0000753	hsa-miR-342-3p	0.000961	5.4	0.00422	9.97e-01	9.99e-01	-6.58	NS
MIMAT0015057	hsa-miR-3180-5p	-0.000391	3.54	-0.00235	9.98e-01	9.99e-01	-6.58	NS
MIMAT0002838	hsa-miR-525-5p	-0.000136	2.23	-0.00169	9.99e-01	9.99e-01	-6.58	NS

## Sheet: S4
Differentially Expressed miRNAs from Small RNA sequencing Beas-2b vs A549
miRNA	logFC	logCPM	PValue	FDR	BEA.S.2B	A549
hsa-let-7b-5p	-0.511227	12.9631	0	0	13.1961	12.6849
hsa-let-7c-5p	-0.435048	11.8014	1.60091e-181	1.54533e-180	12.0024	11.5673
hsa-let-7d-5p	0.21178	10.0121	4.63983e-16	1.79149e-15	9.90199	10.1138
hsa-let-7e-5p	0.72765	11.6065	0	0	11.1972	11.9248
hsa-let-7f-5p	0.203653	15.6905	4.54149e-169	4.15308e-168	15.5851	15.7887
hsa-let-7g-5p	-0.662851	14.8113	0	0	15.1049	14.4421
hsa-let-7i-5p	1.82401	16.8563	0	0	15.6734	17.4974
hsa-miR-100-5p	-0.705534	15.9526	0	0	16.2627	15.5572
hsa-miR-101-3p	-1.62816	11.4471	0	0	12.0424	10.4143
hsa-miR-103a-3p	-1.5393	11.5543	0	0	12.1275	10.5882
hsa-miR-10527-5p	-6.88164	0.632195	6.10672e-05	0.000163868	1.16429	0
hsa-miR-105-5p	4.62582	1.87496	5.138e-12	1.81264e-11	-1.92317	2.79994
hsa-miR-106a-5p	-1.00835	3.52175	8.82014e-05	0.000233969	3.88419	2.87394
hsa-miR-106b-3p	15.7078	9.00213	0	0	0	10.0027
hsa-miR-106b-5p	-17.1922	10.488	0	0	11.4872	0
hsa-miR-107	-1.0926	7.88366	5.023e-89	3.26261e-88	8.32595	7.23325
hsa-miR-10a-5p	2.59735	13.2459	0	0	11.4279	14.0253
hsa-miR-10b-5p	1.20305	5.47693	1.95536e-21	8.6559e-21	4.74926	5.95289
hsa-miR-11401	-2.14934	0.950804	0.00720029	0.0161948	1.32476	-0.86303
hsa-miR-1180-5p	0.411585	7.835	3.08689e-14	1.14727e-13	7.61308	8.0247
hsa-miR-122-5p	-3.31182	6.30223	4.77959e-159	4.25874e-158	7.15097	3.83741
hsa-miR-1226-5p	-7.04081	0.758864	1.52692e-05	4.26188e-05	1.32476	0
hsa-miR-122b-5p	5.86696	-0.349855	0.0156266	0.0331113	0	0.13697
hsa-miR-124-5p	6.594	0.153813	0.000976831	0.0023655	0	0.873936
hsa-miR-1247-5p	6.85455	0.35461	0.000244236	0.000615014	0	1.13697
hsa-miR-1249-5p	1.87736	3.63492	1.49994e-13	5.51566e-13	2.39876	4.27993
hsa-miR-1250-5p	-7.69575	1.30179	4.17861e-07	1.2572e-06	1.98372	0
hsa-miR-1252-5p	5.86696	-0.349855	0.0156266	0.0331113	0	0.13697
hsa-miR-1255a	-8.27839	1.80832	3.83407e-11	1.31915e-10	2.56868	0
hsa-miR-125a-5p	1.36935	12.027	0	0	11.1856	12.555
hsa-miR-125b-5p	-0.623931	10.8174	1.37668e-205	1.49499e-204	11.0956	10.4716
hsa-miR-1260a	14.8782	8.17213	0	0	0	9.17314
hsa-miR-1260b	0.987582	8.87073	5.11305e-148	4.28141e-147	8.29358	9.2812
hsa-miR-126-5p	1.29209	8.18088	1.20138e-157	1.0437e-156	7.39424	8.68643
hsa-miR-1266-5p	2.96386	2.07368	4.22639e-09	1.32313e-08	-0.115813	2.87394
hsa-miR-1269b	13.05	6.34143	2.63464e-292	3.52129e-291	0	7.3448
hsa-miR-1271-5p	-6.66287	5.29396	6.72643e-127	5.1943e-126	6.25176	-0.447992
hsa-miR-1273c	-9.59111	3.00526	4.15993e-27	1.94037e-26	3.88419	0
hsa-miR-127-5p	4.02905	6.12275	3.67877e-194	3.75992e-193	3.00757	7.03985
hsa-miR-1277-5p	-7.95763	1.52711	7.9347e-09	2.46188e-08	2.24676	0
hsa-miR-128-1-5p	-16.1222	9.41882	0	0	10.4171	0
hsa-miR-128-3	16.8922	10.1869	0	0	0	11.1872
hsa-miR-1292-5p	9.14226	2.42959	5.47767e-20	2.32133e-19	0	3.43465
hsa-miR-1293	9.46855	2.75163	8.40685e-25	3.8188e-24	0	3.76146
hsa-miR-1294	0.982235	2.73925	0.00360305	0.00837498	2.12123	3.1066
hsa-miR-129-5p	2.40251	4.15952	2.43302e-27	1.14253e-26	2.5031	4.90956
hsa-miR-1296-5p	-0.550156	4.67019	0.00110194	0.0026592	4.89701	4.34642
hsa-miR-1301-5p	0.624944	5.90364	4.2467e-09	1.32352e-08	5.55257	6.17772
hsa-miR-1303	-11.5572	4.88908	2.12685e-101	1.43511e-100	5.85162	0
hsa-miR-1304-5p	-0.58586	5.00132	8.00775e-05	0.000213233	5.24676	4.66053
hsa-miR-1306-3p	-1.47608	2.67039	0.000102912	0.000271953	3.12123	1.63947
hsa-miR-1306-5p	-9.67847	3.08701	7.3127e-29	3.48105e-28	3.97165	0
hsa-miR-130a-5p	-2.99112	5.56967	2.47332e-85	1.57702e-84	6.37833	3.3849
hsa-miR-130b-5p	-1.77663	7.55139	3.549e-158	3.12222e-157	8.17749	6.40063
hsa-miR-1322	-10.5837	3.94615	4.59782e-53	2.51613e-52	4.87773	0
hsa-miR-132-5p	0.475041	6.10353	1.75203e-06	5.11622e-06	5.8417	6.31688
hsa-miR-1343-5p	-2.13397	1.55687	0.000822199	0.00203355	2.03103	-0.126064
hsa-miR-134-5p	3.41357	2.81146	2.47399e-17	9.82529e-17	0.246757	3.68129
hsa-miR-136-5p	7.17398	0.613718	1.52692e-05	4.26188e-05	0	1.4589
hsa-miR-137-5p	2.54822	2.47023	6.85194e-10	2.24627e-09	0.661794	3.22443
hsa-miR-138-5p	3.13722	4.57994	1.03289e-51	5.60828e-51	2.28629	5.42852
hsa-miR-139-5p	1.50552	2.31792	0.000134815	0.000350924	1.32476	2.83741
hsa-miR-1-3p	-1.84158	3.22619	2.71748e-09	8.66351e-09	3.79108	1.94433
hsa-miR-140-5p	-0.918831	10.3828	0	0	10.7698	9.85093
hsa-miR-141-5p	-6.12464	0.0657879	0.00390695	0.00893201	0.39876	0
hsa-miR-142-5p	-10.6776	4.03632	1.57754e-55	8.77113e-55	4.97165	0
hsa-miR-143-5p	1.27001	7.97334	1.45876e-132	1.16533e-131	7.20225	8.47236
hsa-miR-1468-5p	1.22631	2.85271	0.000157662	0.000407341	2.07683	3.3069
hsa-miR-146a-5p	-2.57374	7.03003	7.34225e-193	7.39546e-192	7.79879	5.22443
hsa-miR-146b-5p	-1.27248	8.50748	1.63852e-180	1.55996e-179	9.00572	7.73316
hsa-miR-148a-3p	-17.09	10.3858	0	0	11.385	0
hsa-miR-148a-5p	16.6325	9.92715	0	0	0	10.9275
hsa-miR-148b-5p	-0.312151	11.965	9.99239e-104	6.87595e-103	12.1125	11.8004
hsa-miR-149-5p	-1.77281	8.35958	1.91062e-302	2.60368e-301	8.98672	7.21379
hsa-miR-150-5p	-9.0514	2.50541	4.25688e-18	1.76103e-17	3.34362	0
hsa-miR-152-5p	-1.60884	10.5517	0	0	11.1421	9.53322
hsa-miR-155-5p	-5.74239	8.41406	0	0	9.38403	3.63947
hsa-miR-15a-5p	-2.62495	4.34869	1.28939e-31	6.22312e-31	5.08806	2.4589
hsa-miR-15b-5p	-1.79293	8.54913	0	0	9.1811	7.38806
hsa-miR-17-5p	-1.22221	9.14037	2.2505e-255	2.79303e-254	9.62445	8.40219
hsa-miR-181a-5p	-0.595266	10.3305	2.35888e-138	1.92873e-137	10.5972	10.0019
hsa-miR-181b-5p	-0.212425	9.21227	4.87829e-10	1.62221e-09	9.31374	9.10131
hsa-miR-181c-5p	-1.29157	5.44255	1.86992e-22	8.33073e-22	5.9317	4.63947
hsa-miR-182-5p	3.6864	11.2243	0	0	8.42998	12.1165
hsa-miR-183-5p	3.79894	10.3301	0	0	7.43108	11.2302
hsa-miR-184	-7.02926	4.70654	9.09179e-85	5.74436e-84	5.65426	-1.44799
hsa-miR-1843	-0.621197	4.67389	0.000208457	0.000534603	4.92858	4.3069
hsa-miR-185-5p	-0.954365	8.33164	5.65753e-93	3.74475e-92	8.72923	7.7748
hsa-miR-186-5p	-1.02205	8.35354	1.75279e-107	1.25587e-106	8.7738	7.75168
hsa-miR-1910-5p	6.85455	0.35461	0.000244236	0.000615014	0	1.13697
hsa-miR-191-5p	-1.10415	11.0196	0	0	11.4681	10.364
hsa-miR-192-5p	4.2913	12.8177	0	0	9.45458	13.7459
hsa-miR-193a-5p	0.691556	5.00419	2.6214e-06	7.59114e-06	4.60821	5.3002
hsa-miR-193b-3p	1.91072	6.70776	1.41306e-107	1.02299e-106	5.45621	7.36739
hsa-miR-194-5p	3.20035	8.12301	0	0	5.7738	8.9746
hsa-miR-196a-5p	5.95293	5.38953	7.18569e-152	6.09031e-151	0.39876	6.37219
hsa-miR-196b-5p	11.3129	4.59831	6.20574e-88	3.99351e-87	0	5.60729
hsa-miR-1972	0.445791	8.16118	3.54255e-20	1.52924e-19	7.91997	8.36579
hsa-miR-197-5p	-1.1642	6.72306	5.46384e-44	2.81287e-43	7.18405	6.01961
hsa-miR-1976	-1.67072	2.22972	0.000154211	0.000399912	2.69154	1.01144
hsa-miR-199a-3p	8.87485	2.16822	1.11819e-16	4.34159e-16	0	3.16672
hsa-miR-199a-5p	-9.22724	2.66721	1.0605e-20	4.63554e-20	3.51978	0
hsa-miR-199b-5p	-8.91416	2.3799	1.40054e-17	5.62644e-17	3.20611	0
hsa-miR-19a-3p	11.5884	4.87507	1.48632e-106	1.05408e-105	0	5.88292
hsa-miR-19a-5p	10.8353	4.11852	1.35623e-63	7.85484e-63	0	5.12944
hsa-miR-19b-3p	-12.5863	5.90014	2.49424e-207	2.75159e-206	6.88096	0
hsa-miR-200a-5p	1.53075	5.38829	1.382e-30	6.62407e-30	4.42556	5.95715
hsa-miR-200b-5p	2.81319	8.3416	0	0	6.33658	9.15006
hsa-miR-202-5p	8.54633	1.8514	2.28402e-13	8.26769e-13	0	2.83741
hsa-miR-204-5p	6.85455	0.35461	0.000244236	0.000615014	0	1.13697
hsa-miR-205-5p	-3.78988	2.90964	1.2549e-17	5.10032e-17	3.69154	-0.126064
hsa-miR-20a-5p	-1.39281	10.1424	0	0	10.6762	9.28333
hsa-miR-210-5p	-3.57974	8.27392	0	0	9.15465	5.57438
hsa-miR-2116-5p	1.61698	2.93566	3.50335e-07	1.05862e-06	1.88419	3.5062
hsa-miR-215-5p	3.54766	6.85123	6.29434e-280	8.10105e-279	4.18536	7.7344
hsa-miR-21-5p	0.331907	18.6631	0	0	18.4877	18.8196
hsa-miR-218-5p	0.352977	7.75859	2.28585e-10	7.7496e-10	7.56969	7.9227
hsa-miR-219a-5p	-8.91416	2.3799	1.40054e-17	5.62644e-17	3.20611	0
hsa-miR-221-5p	-0.406425	11.4461	1.07119e-129	8.45996e-129	11.6348	11.2284
hsa-miR-222-5p	0.343699	11.6264	4.49673e-105	3.12523e-104	11.4442	11.7879
hsa-miR-223-3p	-8.34093	1.86375	1.96306e-11	6.82164e-11	2.63142	0
hsa-miR-224-5p	0.671073	13.827	0	0	13.4528	14.1239
hsa-miR-22-5p	0.619898	10.5347	1.73794e-174	1.61049e-173	10.1916	10.8115
hsa-miR-2277-5p	-0.493843	4.02416	0.0179648	0.0378349	4.21638	3.72193
hsa-miR-2278	6.08582	-0.207529	0.00781359	0.0171307	0	0.359363
hsa-miR-2355-5p	-1.00808	3.3363	0.000259689	0.000651566	3.69154	2.68129
hsa-miR-23a-5p	-0.732324	10.3748	6.15636e-213	6.90108e-212	10.6945	9.96219
hsa-miR-23b-5p	0.365402	11.4321	5.34438e-106	3.75187e-105	11.2377	11.6031
hsa-miR-23c	7.78717	1.14546	2.98508e-08	9.06323e-08	0	2.07557
hsa-miR-24-3p	0.375765	12.3742	5.07272e-188	4.96555e-187	12.1741	12.5498
hsa-miR-25-5p	-0.705276	12.7416	0	0	13.0514	12.3462
hsa-miR-2682-5p	3.68183	5.64842	1.06895e-128	8.34742e-128	2.85819	6.54353
hsa-miR-26a-5p	-0.712618	13.7819	0	0	14.0946	13.382
hsa-miR-26b-5p	-1.68342	10.1741	0	0	10.7824	9.0989
hsa-miR-27a-5p	-18.2644	11.5597	0	0	12.5593	0
hsa-miR-27b-3p	18.6329	11.9278	0	0	0	12.9279
hsa-miR-27b-5p	0.451027	15.3044	0	0	15.0614	15.5124
hsa-miR-28-5p	0.252659	10.7452	1.56619e-34	7.77502e-34	10.6131	10.8657
hsa-miR-296-5p	-8.66808	2.15664	1.20671e-14	4.55796e-14	2.95947	0
hsa-miR-299-5p	7.26646	0.691192	7.63523e-06	2.15711e-05	0	1.55201
hsa-miR-29a-5p	0.63993	10.0996	5.45339e-141	4.51203e-140	9.74417	10.3841
hsa-miR-29c-5p	9.19027	2.47678	1.37031e-20	5.9523e-20	0	3.48275
hsa-miR-301a-5p	-3.37544	5.09338	3.01237e-70	1.7894e-69	5.9317	2.55201
hsa-miR-301b-5p	-8.54065	2.042	1.78599e-13	6.53296e-13	2.83172	0
hsa-miR-302a-5p	7.51291	0.902563	9.54676e-07	2.79958e-06	0	1.79994
hsa-miR-3065-5p	-7.18416	0.87485	7.63523e-06	2.15711e-05	1.46915	0
hsa-miR-30a-5p	-1.35217	14.7052	0	0	15.2283	13.8762
hsa-miR-30b-5p	-1.06965	8.54545	2.95386e-133	2.38713e-132	8.98147	7.91176
hsa-miR-30c-5p	-0.121904	12.0063	1.09455e-17	4.4748e-17	12.0658	11.9439
hsa-miR-30d-5p	0.216398	13.6142	1.69704e-110	1.26822e-109	13.5019	13.7183
hsa-miR-30e-5p	-0.616086	10.7184	1.16262e-188	1.15432e-187	10.9935	10.3774
hsa-miR-3117-5p	-5.80787	-0.150418	0.0156266	0.0331113	0.0768317	0
hsa-miR-3129-5p	9.87331	3.15439	6.34352e-33	3.12677e-32	0	4.16672
hsa-miR-3140-5p	6.2758	-0.0773555	0.00390695	0.00893201	0	0.552008
hsa-miR-3144-5p	8.47059	1.77916	1.8261e-12	6.50839e-12	0	2.76146
hsa-miR-3149	6.44366	0.0425918	0.00195356	0.00458692	0	0.721933
hsa-miR-3158-5p	-1.24997	5.80554	4.4095e-27	2.04307e-26	6.28629	5.03582
hsa-miR-31-5p	0.634254	9.74374	3.52088e-110	2.60321e-109	9.3917	10.026
hsa-miR-3173-5p	1.73701	2.68496	8.95083e-07	2.64716e-06	1.53626	3.27993
hsa-miR-3187-5p	-7.37556	1.03233	9.54676e-07	2.79958e-06	1.66179	0
hsa-miR-3200-5p	-1.38897	1.77085	0.00643176	0.0145605	2.12123	0.721933
hsa-miR-320a-5p	0.289344	10.6516	2.60505e-42	1.33126e-41	10.4994	10.7888
hsa-miR-320b	1.55229	8.15607	1.77114e-201	1.86507e-200	7.18012	8.73254
hsa-miR-320c	1.8794	6.75081	9.7115e-108	7.10473e-107	5.52391	7.40376
hsa-miR-323a-5p	4.41249	3.73846	2.00581e-41	1.01755e-40	0.246757	4.68129
hsa-miR-323b-5p	4.42602	2.61455	2.97493e-19	1.25307e-18	-0.923168	3.55201
hsa-miR-32-3p	10.7091	3.99184	3.4918e-58	1.9571e-57	0	5.00322
hsa-miR-324-3p	-9.38396	2.81229	5.0338e-23	2.25709e-22	3.67674	0
hsa-miR-32-5p	-12.8072	6.11853	6.0858e-241	7.04939e-240	7.10197	0
hsa-miR-328-5p	-0.632786	5.84406	1.08053e-08	3.33763e-08	6.11575	5.48275
hsa-miR-329-5p	2.25515	1.31444	0.000180165	0.000463758	-0.338206	1.94433
hsa-miR-330-5p	0.551442	6.62747	3.02048e-11	1.04439e-10	6.32238	6.87394
hsa-miR-331-5p	-11.5506	4.88264	3.70442e-102	2.52409e-101	5.84502	0
hsa-miR-335-5p	-2.70406	10.6213	0	0	11.4147	8.71062
hsa-miR-338-5p	-8.10905	1.65918	1.07987e-09	3.47458e-09	2.39876	0
hsa-miR-339-5p	-0.207477	8.04074	4.51088e-05	0.000122944	8.13888	7.93139
hsa-miR-340-5p	-1.85824	10.345	0	0	10.9929	9.13462
hsa-miR-342-5p	-1.02705	6.30349	8.29248e-27	3.81674e-26	6.71888	5.69156
hsa-miR-345-5p	-1.27865	6.48681	4.55679e-44	2.36341e-43	6.98071	5.70175
hsa-miR-34a-5p	1.44692	6.27094	3.89669e-50	2.08323e-49	5.37145	6.81879
hsa-miR-34b-5p	2.3899	2.65257	3.13016e-10	1.05095e-09	0.983722	3.3849
hsa-miR-34c-5p	1.81258	8.06326	5.20393e-247	6.23575e-246	6.88901	8.70175
hsa-miR-3613-5p	-12.2085	5.5277	6.24392e-160	5.63574e-159	6.5031	0
hsa-miR-361-5p	-0.576972	9.81817	6.91336e-94	4.61999e-93	10.0774	9.50037
hsa-miR-3616-5p	-7.87551	1.45601	2.9863e-08	9.06323e-08	2.16429	0
hsa-miR-3617-5p	-5.97493	-0.0380908	0.00781359	0.0171307	0.246757	0
hsa-miR-3622a-5p	2.56052	0.239994	0.0117209	0.0256164	-1.92317	0.721933
hsa-miR-363-5p	-4.71202	4.69457	7.76103e-71	4.64993e-70	5.60039	0.873936
hsa-miR-365a-5p	14.2712	7.56451	0	0	0	8.56603
hsa-miR-365b-3p	-12.5684	5.88251	1.98432e-204	2.1217e-203	6.8631	0
hsa-miR-3675-5p	-7.11427	0.818079	7.63523e-06	2.15711e-05	1.39876	0
hsa-miR-3679-5p	-5.80787	-0.150418	0.0156266	0.0331113	0.0768317	0
hsa-miR-3688-5p	-7.11427	0.818079	7.63523e-06	2.15711e-05	1.39876	0
hsa-miR-3690	4.21784	2.03347	3.49974e-13	1.26027e-12	-1.33821	2.94433
hsa-miR-3691-5p	5.86696	-0.349855	0.0156266	0.0331113	0	0.13697
hsa-miR-369-5p	8.21612	1.53911	1.16742e-10	3.99684e-10	0	2.5062
hsa-miR-370-5p	1.9892	2.93639	1.93087e-09	6.18412e-09	1.60039	3.5964
hsa-miR-374a-5p	-0.628933	8.51225	2.40411e-47	1.2658e-46	8.79108	8.16211
hsa-miR-375-5p	2.78659	3.15903	1.99227e-17	7.95762e-17	1.16429	3.9614
hsa-miR-378a-5p	1.05002	9.40557	5.72936e-238	6.52771e-237	8.78678	9.83683
hsa-miR-378i	0.66504	6.54582	6.70481e-15	2.56035e-14	6.17223	6.83741
hsa-miR-379-5p	4.46912	5.65594	1.57308e-154	1.34974e-153	2.12123	6.5964
hsa-miR-380-5p	6.44366	0.0425918	0.00195356	0.00458692	0	0.721933
hsa-miR-381-5p	4.27582	5.9181	1.69609e-178	1.59294e-177	2.56868	6.84892
hsa-miR-382-5p	3.88523	3.65045	1.24673e-34	6.23366e-34	0.661794	4.56324
hsa-miR-3912-5p	-1.78361	2.31204	4.23444e-05	0.000115864	2.80475	1.01144
hsa-miR-3913-5p	8.12024	1.44982	9.3349e-10	3.01756e-09	0	2.40999
hsa-miR-3922-3p	3.28821	1.23292	5.65474e-06	1.62398e-05	-1.33821	2.01144
hsa-miR-3928-5p	-6.88164	0.632195	6.10672e-05	0.000163868	1.16429	0
hsa-miR-409-5p	3.59337	6.84017	1.07901e-281	1.41492e-280	4.13211	7.72693
hsa-miR-410-5p	5.86696	-0.349855	0.0156266	0.0331113	0	0.13697
hsa-miR-411-5p	4.52564	3.99673	1.94259e-50	1.04659e-49	0.39876	4.94433
hsa-miR-423-5p	0.104171	12.6586	3.33722e-18	1.38884e-17	12.6055	12.7097
hsa-miR-424-5p	1.88765	10.5093	0	0	9.2765	11.1642
hsa-miR-425-5p	-1.15099	8.13831	1.52149e-116	1.16202e-115	8.59941	7.44834
hsa-miR-429	1.90543	3.54544	4.16578e-13	1.49238e-12	2.28629	4.19586
hsa-miR-4326	-11.2783	4.61737	2.70962e-84	1.69657e-83	5.57269	0
hsa-miR-4425	-6.26026	0.162395	0.00195356	0.00458692	0.536263	0
hsa-miR-4440	-5.80787	-0.150418	0.0156266	0.0331113	0.0768317	0
hsa-miR-4467	-5.80787	-0.150418	0.0156266	0.0331113	0.0768317	0
hsa-miR-4473	2.33205	2.78128	1.34408e-10	4.57909e-10	1.16429	3.5062
hsa-miR-4482-5p	-8.59298	2.08899	9.11069e-14	3.36805e-13	2.88419	0
hsa-miR-449c-5p	-3.85507	3.75924	4.83386e-32	2.36587e-31	4.59253	0.721933
hsa-miR-450b-5p	-0.583093	8.39324	5.83503e-38	2.93866e-37	8.65379	8.07066
hsa-miR-4516	-6.38423	0.252676	0.000976831	0.0023655	0.661794	0
hsa-miR-454-5p	-2.50165	7.10938	9.1521e-196	9.4936e-195	7.86799	5.36579
hsa-miR-455-5p	1.87231	7.95777	1.18571e-242	1.39673e-241	6.73683	8.60932
hsa-miR-4645-5p	-6.26026	0.162395	0.00195356	0.00458692	0.536263	0
hsa-miR-4664-5p	1.23185	3.54064	8.8198e-07	2.61955e-06	2.77727	4.01144
hsa-miR-4671-5p	8.68683	1.98624	1.42879e-14	5.33874e-14	0	2.97827
hsa-miR-4676-5p	6.2758	-0.0773555	0.00390695	0.00893201	0	0.552008
hsa-miR-4677-5p	0.805076	4.15075	4.95516e-05	0.000134525	3.67674	4.48275
hsa-miR-4685-3p	-6.26026	0.162395	0.00195356	0.00458692	0.536263	0
hsa-miR-4709-3p	6.594	0.153813	0.000976831	0.0023655	0	0.873936
hsa-miR-4732-5p	-9.19374	2.63631	4.02837e-20	1.72822e-19	3.48622	0
hsa-miR-4742-5p	-7.04081	0.758864	1.52692e-05	4.26188e-05	1.32476	0
hsa-miR-4771	-5.97493	-0.0380908	0.00781359	0.0171307	0.246757	0
hsa-miR-4775	-7.91715	1.49202	1.54003e-08	4.71508e-08	2.20611	0
hsa-miR-4791	-8.03532	1.59472	4.08467e-09	1.28455e-08	2.32476	0
hsa-miR-4796-5p	8.54633	1.8514	2.28402e-13	8.26769e-13	0	2.83741
hsa-miR-4802-5p	6.08582	-0.207529	0.00781359	0.0171307	0	0.359363
hsa-miR-483-5p	6.08582	-0.207529	0.00781359	0.0171307	0	0.359363
hsa-miR-484	-0.249749	9.06747	3.23806e-12	1.14819e-11	9.18601	8.93625
hsa-miR-485-5p	2.44377	2.87189	5.50056e-12	1.93075e-11	1.16429	3.6181
hsa-miR-486-5p	-7.50671	12.5061	0	0	13.4979	5.9908
hsa-miR-487b-5p	8.16898	1.49512	2.33446e-10	7.87597e-10	0	2.4589
hsa-miR-493-5p	3.73884	4.62213	6.52311e-65	3.80972e-64	1.77727	5.52355
hsa-miR-494-5p	3.50372	3.29889	3.4743e-25	1.58858e-24	0.661794	4.18136
hsa-miR-495-5p	8.98783	2.27832	6.99646e-18	2.87724e-17	0	3.27993
hsa-miR-497-5p	-1.57541	2.89218	3.31963e-06	9.5732e-06	3.38061	1.79994
hsa-miR-5010-3p	-9.06998	2.52245	2.18995e-18	9.16877e-18	3.36223	0
hsa-miR-5010-5p	8.90393	2.19652	5.59247e-17	2.19592e-16	0	3.19586
hsa-miR-503-5p	0.824133	7.66064	1.42243e-46	7.43299e-46	7.18927	8.01349
hsa-miR-509-3-5p	-2.35935	1.1016	0.00260088	0.00606582	1.53626	-0.86303
hsa-miR-5100	11.3398	4.62529	9.78204e-90	6.41369e-89	0	5.63416
hsa-miR-514a-5p	-4.33747	2.20923	1.10705e-11	3.86633e-11	2.95947	-1.44799
hsa-miR-532-5p	-0.0849387	9.51943	0.00586011	0.0133097	9.56065	9.47571
hsa-miR-542-5p	-1.40179	7.18717	4.53845e-83	2.79135e-82	7.71888	6.31688
hsa-miR-543	2.98687	3.9394	1.1433e-31	5.55659e-31	1.77727	4.77118
hsa-miR-548ad-5p	8.93244	2.22428	2.79701e-17	1.1045e-16	0	3.22443
hsa-miR-548ae-5p	-8.14455	1.69032	5.54623e-10	1.83554e-09	2.43438	0
hsa-miR-548ap-5p	-7.997	1.56133	4.08467e-09	1.28455e-08	2.28629	0
hsa-miR-548au-5p	-1.03887	5.37941	5.14753e-15	1.97654e-14	5.79108	4.75168
hsa-miR-548av-5p	-0.891947	3.8905	7.75545e-05	0.000207309	4.22658	3.33337
hsa-miR-548d-5p	-8.66808	2.15664	1.20671e-14	4.55796e-14	2.95947	0
hsa-miR-548g-5p	-6.49837	0.337407	0.000976831	0.0023655	0.777271	0
hsa-miR-548h-3p	7.43535	0.835296	1.90916e-06	5.55175e-06	0	1.72193
hsa-miR-548l	-1.48639	2.21303	0.000686721	0.00170454	2.63142	1.13697
hsa-miR-548t-5p	-6.96342	0.696986	3.05359e-05	8.38832e-05	1.24676	0
hsa-miR-549a-5p	-6.79494	0.564202	0.000122126	0.000319088	1.07683	0
hsa-miR-550a-3-5p	3.39895	4.6949	5.17379e-61	2.9234e-60	2.16429	5.56882
hsa-miR-5687	2.15887	0.420594	0.0224651	0.04717	-1.33821	0.873936
hsa-miR-5695	-5.97493	-0.0380908	0.00781359	0.0171307	0.246757	0
hsa-miR-5699-5p	6.96906	0.445933	6.10672e-05	0.000163868	0	1.25245
hsa-miR-574-5p	-1.69611	8.18793	2.20299e-248	2.6861e-247	8.79708	7.10083
hsa-miR-576-5p	-0.56099	5.74701	8.24714e-07	2.45999e-06	5.98972	5.42852
hsa-miR-582-5p	2.39034	9.16404	0	0	7.52185	9.91231
hsa-miR-585-5p	1.05924	4.64143	4.07529e-10	1.36169e-09	4.00757	5.06771
hsa-miR-589-5p	-0.192073	7.65087	0.000967082	0.0023655	7.74128	7.54919
hsa-miR-590-5p	-1.94482	4.51183	3.62237e-23	1.63477e-22	5.14292	3.19586
hsa-miR-615-5p	5.79576	6.15344	1.02088e-256	1.29002e-255	1.32476	7.13132
hsa-miR-625-5p	0.416958	6.13812	2.14083e-05	5.9515e-05	5.90972	6.32679
hsa-miR-628-5p	0.765454	3.39713	0.00364491	0.00844405	2.93481	3.70175
hsa-miR-629-5p	-0.916533	7.49714	5.53631e-48	2.9372e-47	7.88016	6.96352
hsa-miR-641	2.75398	5.20055	7.302e-67	4.30076e-66	3.24676	6.00322
hsa-miR-6511b-5p	-7.59671	1.2177	8.05777e-07	2.41386e-06	1.88419	0
hsa-miR-651-5p	-3.00954	5.11881	2.50761e-63	1.44032e-62	5.92232	2.90956
hsa-miR-6516-5p	-5.80787	-0.150418	0.0156266	0.0331113	0.0768317	0
hsa-miR-653-5p	7.90694	1.25381	1.49273e-08	4.59048e-08	0	2.19586
hsa-miR-654-3p	4.56643	4.51698	1.16437e-71	7.03686e-71	0.884187	5.4649
hsa-miR-656-5p	6.44366	0.0425918	0.00195356	0.00458692	0	0.721933
hsa-miR-660-5p	-1.21981	5.41301	5.47647e-20	2.32133e-19	5.88096	4.66053
hsa-miR-664b-3p	-6.79494	0.564202	0.000122126	0.000319088	1.07683	0
hsa-miR-6720-5p	7.07516	0.53212	3.05359e-05	8.38832e-05	0	1.35936
hsa-miR-6733-5p	-1.81996	1.06012	0.0169064	0.0357141	1.39876	-0.447992
hsa-miR-6737-5p	-6.12464	0.0657879	0.00390695	0.00893201	0.39876	0
hsa-miR-6787-5p	-5.97493	-0.0380908	0.00781359	0.0171307	0.246757	0
hsa-miR-6811-5p	8.68683	1.98624	1.42879e-14	5.33874e-14	0	2.97827
hsa-miR-6827-5p	-6.26026	0.162395	0.00195356	0.00458692	0.536263	0
hsa-miR-6833-5p	-5.97493	-0.0380908	0.00781359	0.0171307	0.246757	0
hsa-miR-708-5p	6.85455	0.35461	0.000244236	0.000615014	0	1.13697
hsa-miR-7155-5p	7.07516	0.53212	3.05359e-05	8.38832e-05	0	1.35936
hsa-miR-744-5p	0.876108	8.8229	2.03065e-113	1.53402e-112	8.31881	9.19496
hsa-miR-758-5p	8.12024	1.44982	9.3349e-10	3.01756e-09	0	2.40999
hsa-miR-7-5p	-0.87363	12.485	0	0	12.8566	11.9829
hsa-miR-767-5p	8.12024	1.44982	9.3349e-10	3.01756e-09	0	2.40999
hsa-miR-769-5p	-2.11154	8.77176	0	0	9.46942	7.35775
hsa-miR-7704	0.673062	7.05246	4.83541e-21	2.12697e-20	6.67488	7.34805
hsa-miR-7706	0.434644	5.30788	0.000941487	0.00232033	5.06552	5.50037
hsa-miR-7854-3p	2.53393	0.667098	0.00235079	0.005501	-1.33821	1.25245
hsa-miR-7976	-1.24958	2.66253	0.000640949	0.00159687	3.05411	1.79994
hsa-miR-873-5p	5.86696	-0.349855	0.0156266	0.0331113	0	0.13697
hsa-miR-874-5p	-1.0412	3.43522	0.000112345	0.000295757	3.80475	2.76146
hsa-miR-877-5p	-2.32892	4.39648	7.33585e-28	3.46831e-27	5.09364	2.76146
hsa-miR-887-3p	-8.03532	1.59472	4.08467e-09	1.28455e-08	2.32476	0
hsa-miR-889-5p	5.38787	4.10741	1.08161e-62	6.16164e-62	-0.338206	5.08339
hsa-miR-92a-3p	-0.213347	13.0261	1.19401e-83	7.40924e-83	13.1288	12.9155
hsa-miR-92b-5p	-0.229151	9.85189	1.02875e-16	4.01674e-16	9.96138	9.73223
hsa-miR-933	-2.2228	1.00294	0.00720029	0.0161948	1.39876	-0.86303
hsa-miR-935	1.1502	4.37405	6.19542e-10	2.04067e-09	3.67674	4.82813
hsa-miR-93-5p	-0.992968	10.3462	0	0	10.7584	9.76542
hsa-miR-940	-6.7027	0.492675	0.000244236	0.000615014	0.983722	0
hsa-miR-944	5.77332	3.9158	7.07852e-55	3.90442e-54	-0.923168	4.90074
hsa-miR-95-5p	0.210404	6.91534	0.00482049	0.0109844	6.80305	7.01349
hsa-miR-9-5p	3.21773	7.33041	0	0	4.96557	8.18409
hsa-miR-96-5p	3.28539	7.29732	0	0	4.87125	8.15749
hsa-miR-98-5p	-0.0975899	9.49482	0.00168326	0.00404799	9.54214	9.44455
hsa-miR-9903	-0.901584	3.45206	0.000641048	0.00159687	3.77727	2.87394
hsa-miR-9985	11.1464	4.43108	1.27717e-78	7.78628e-78	0	5.44075
hsa-miR-99a-5p	-1.35216	13.2609	0	0	13.784	12.4318

## Sheet: S5
Differentially Expressed miRNAs from Small RNA sequencing Beas-2b vs H1975
miRNA	logFC	logCPM	PValue	FDR	BEA.S.2B	H1975.2
hsa-let-7a-5p	0.426647	14.6226	0	0	14.3935	14.8202
hsa-let-7b-5p	-0.117234	12.7712	2.50322e-32	1.18349e-31	12.8286	12.7113
hsa-let-7c-5p	-0.961303	11.2329	0	0	11.6349	10.6736
hsa-let-7d-5p	0.302726	9.69412	4.32497e-40	2.17816e-39	9.53448	9.83721
hsa-let-7e-5p	-0.123408	10.7694	4.81295e-14	1.82787e-13	10.8296	10.7062
hsa-let-7f-5p	1.01747	15.8142	0	0	15.2175	16.235
hsa-let-7g-5p	0.16392	14.8217	1.29646e-107	9.28909e-107	14.7374	14.9013
hsa-let-7i-5p	0.368305	15.5017	0	0	15.3058	15.6742
hsa-miR-100-5p	0.718304	16.2986	0	0	15.8952	16.6135
hsa-miR-101-2-5p	18.6605	11.2527	0	0	0	12.2525
hsa-miR-101-3p	-18.0829	10.675	0	0	11.6749	0
hsa-miR-103a-3p	-0.639046	11.4756	0	0	11.76	11.1209
hsa-miR-10523-5p	-6.3056	-0.686827	0.00195356	0.00440821	-0.120757	0
hsa-miR-106a-5p	-0.462748	3.32801	0.0259763	0.0491922	3.51667	3.05336
hsa-miR-106b-5p	-0.32211	10.9677	1.70423e-96	1.17271e-95	11.1196	10.7975
hsa-miR-107	-0.840058	7.59977	3.46534e-75	2.11264e-74	7.95843	7.11832
hsa-miR-10a-5p	-3.6139	10.1737	0	0	11.0604	7.4464
hsa-miR-10b-5p	3.97675	7.45067	0	0	4.38174	8.35926
hsa-miR-1180-5p	-0.411081	7.05642	8.00598e-14	2.97548e-13	7.24557	6.83445
hsa-miR-1185-5p	5.91561	-0.838994	0.00781359	0.0157862	0	-0.516492
hsa-miR-122-5p	0.378613	6.98753	2.17974e-11	7.38985e-11	6.78346	7.16211
hsa-miR-1226-5p	-7.37397	0.152402	1.90916e-06	5.41578e-06	0.957245	0
hsa-miR-1247-5p	8.84884	1.57511	2.09835e-16	8.33345e-16	0	2.4377
hsa-miR-1249-5p	1.64911	3.12367	3.58446e-12	1.23327e-11	2.03125	3.68318
hsa-miR-1250-5p	-8.02974	0.728908	4.66817e-10	1.51607e-09	1.61621	0
hsa-miR-1252-5p	7.98468	0.794541	4.66817e-10	1.51607e-09	0	1.57097
hsa-miR-1255a	1.08774	2.89188	1.19116e-05	3.28514e-05	2.20117	3.29086
hsa-miR-125a-5p	0.216527	10.9306	1.57528e-43	7.9914e-43	10.8181	11.0346
hsa-miR-125b-5p	-0.126401	10.6664	6.94906e-14	2.59656e-13	10.728	10.6016
hsa-miR-1260a	15.7865	8.37997	0	0	0	9.37852
hsa-miR-1260b	1.5239	8.88134	0	0	7.92606	9.45001
hsa-miR-126-5p	-2.73513	6.23008	7.29788e-215	7.57019e-214	7.02673	4.29086
hsa-miR-1270	6.99036	-0.0446003	3.05359e-05	8.03881e-05	0	0.570971
hsa-miR-1271-5p	-6.37692	4.90376	1.82073e-181	1.78227e-180	5.88424	-0.516492
hsa-miR-1273c	-1.24976	3.04714	8.11936e-08	2.43231e-07	3.51667	2.26487
hsa-miR-1275	3.15426	2.67674	2.94305e-21	1.23965e-20	0.29428	3.46079
hsa-miR-127-5p	-3.13517	1.83992	7.02244e-13	2.47746e-12	2.64006	-0.516492
hsa-miR-1276	6.49258	-0.430224	0.000976831	0.00230135	0	0.0684705
hsa-miR-128-1-5p	-16.4576	9.0497	0	0	10.0496	0
hsa-miR-1283	9.7006	2.37413	1.36803e-30	6.33855e-30	0	0
hsa-miR-128-3p	17.3352	9.92773	0	0	0	10.9272
hsa-miR-1288-5p	-2.04464	0.371872	0.00260088	0.00577512	0.879243	-1.19456
hsa-miR-1293	11.9308	4.54259	1.44968e-139	1.24386e-138	0	5.52243
hsa-miR-129-5p	5.58613	6.75951	0	0	2.13558	7.72549
hsa-miR-1296-5p	-0.627735	4.26142	2.03396e-05	5.44474e-05	4.5295	3.90136
hsa-miR-1301-5p	-0.352686	5.02701	0.0017144	0.00398499	5.18505	4.83224
hsa-miR-1303	-0.324544	5.33707	0.00111991	0.00262952	5.4841	5.15947
hsa-miR-1304-5p	1.16809	5.58595	3.04859e-34	1.46122e-33	4.87924	6.04766
hsa-miR-1306-3p	-9.16423	1.79393	3.42809e-21	1.43526e-20	2.75371	0
hsa-miR-1306-5p	-0.871541	3.25604	4.1805e-05	0.00010964	3.60414	2.73144
hsa-miR-1307-5p	-0.727686	9.26217	2.35791e-169	2.27604e-168	9.58026	8.85256
hsa-miR-130a-5p	-3.25826	5.15703	4.17946e-128	3.26373e-127	6.01081	2.75029
hsa-miR-130b-5p	-0.600215	7.54207	6.04443e-38	2.95837e-37	7.80998	7.20973
hsa-miR-1322	-0.558752	4.26981	0.000119252	0.000303589	4.51022	3.95111
hsa-miR-132-5p	0.718252	5.88312	1.08239e-17	4.34833e-17	5.47419	6.19259
hsa-miR-1343-5p	-1.70836	1.14614	0.000606898	0.00146967	1.66351	-0.0570604
hsa-miR-134-5p	1.80061	1.20516	0.000247469	0.000617828	-0.120757	1.69296
hsa-miR-135b-5p	5.1247	7.49371	0	0	3.32403	8.45037
hsa-miR-137-5p	1.67161	1.4907	0.000234903	0.000591513	0.29428	1.97536
hsa-miR-138-5p	0.732873	2.39252	0.0157773	0.030459	1.91877	2.65343
hsa-miR-139-5p	4.2391	4.30136	1.61881e-86	1.04173e-85	0.957245	5.20461
hsa-miR-1-3p	-2.29003	2.7161	1.04168e-15	4.09023e-15	3.42356	1.12736
hsa-miR-140-5p	-1.15532	9.93747	0	0	10.4023	9.24693
hsa-miR-141-5p	-6.45578	-0.57803	0.000976831	0.00230135	0.031246	0
hsa-miR-142-5p	-0.960096	4.21366	1.90302e-10	6.26825e-10	4.60414	3.64338
hsa-miR-143-5p	-0.684022	6.53526	8.91791e-25	3.94774e-24	6.83473	6.15062
hsa-miR-144-5p	6.23275	-0.61985	0.00390695	0.00848541	0	-0.194564
hsa-miR-145-5p	-0.893865	1.82271	0.0170141	0.0325751	2.13558	1.2384
hsa-miR-146a-5p	-1.29657	6.92546	1.46099e-103	1.02564e-102	7.43127	6.13456
hsa-miR-146b-5p	3.2222	11.0075	0	0	8.63821	11.8604
hsa-miR-147a	5.91561	-0.838994	0.00781359	0.0157862	0	-0.516492
hsa-miR-148a-3p	-1.32036	10.5034	0	0	11.0174	9.69707
hsa-miR-148b-5p	0.559863	12.052	0	0	11.745	12.3049
hsa-miR-149-5p	-2.41271	7.86802	0	0	8.61921	6.20632
hsa-miR-150-5p	-2.16314	2.30164	2.2036e-11	7.43448e-11	2.9761	0.805436
hsa-miR-151b	-0.468562	13.1832	0	0	13.3985	12.93
hsa-miR-152-5p	-0.257375	10.6518	4.15089e-52	2.21913e-51	10.7746	10.5172
hsa-miR-155-5p	-10.4852	8.01772	0	0	9.01652	-1.51649
hsa-miR-15a-5p	-11.1292	3.72704	1.26381e-81	7.91305e-81	4.72055	0
hsa-miR-15b-5p	-1.70064	8.20109	0	0	8.81359	7.11286
hsa-miR-16-5p	-0.388821	10.0412	6.88734e-81	4.27384e-80	10.2223	9.83348
hsa-miR-17-5p	-0.203093	9.15941	6.51671e-14	2.44817e-13	9.25694	9.05384
hsa-miR-181a-5p	0.135981	10.2995	5.86981e-13	2.08139e-12	10.2297	10.3657
hsa-miR-181b-5p	0.483993	9.20895	4.83883e-73	2.87435e-72	8.94623	9.43023
hsa-miR-181c-5p	-3.05568	4.73211	5.23567e-89	3.46551e-88	5.56419	2.50588
hsa-miR-181d-5p	-1.66379	5.97639	2.66453e-84	1.69894e-83	6.57814	4.91396
hsa-miR-182-5p	5.59619	12.6883	0	0	8.06246	13.6587
hsa-miR-183-5p	4.84211	10.9555	0	0	7.06357	11.9058
hsa-miR-184	-3.939	4.38231	6.32199e-92	4.26581e-91	5.28675	1.34149
hsa-miR-1843	-0.43345	4.37223	0.00242418	0.00541738	4.56107	4.12736
hsa-miR-185-5p	0.791764	8.81199	5.96454e-147	5.45441e-146	8.36171	9.1535
hsa-miR-186-5p	-0.967806	8.00284	2.19648e-129	1.75466e-128	8.40629	7.43843
hsa-miR-187-3p	-5.94823	-0.931819	0.0156266	0.0302521	-0.483327	0
hsa-miR-188-5p	2.08034	1.25767	2.49556e-05	6.6199e-05	-0.290682	1.80544
hsa-miR-1910-5p	6.08288	-0.725171	0.00781359	0.0157862	0	-0.346567
hsa-miR-1914-5p	-6.45578	-0.57803	0.000976831	0.00230135	0.031246	0
hsa-miR-191-5p	-0.391233	10.9184	1.7232e-137	1.42574e-136	11.1006	10.7094
hsa-miR-192-5p	1.2086	9.8148	0	0	9.08707	10.2957
hsa-miR-193a-5p	2.16989	5.70839	1.03351e-103	7.3295e-103	4.2407	6.41129
hsa-miR-195-5p	-0.492926	5.39329	5.07531e-07	1.47587e-06	5.6132	5.12013
hsa-miR-196a-5p	4.25677	3.41737	8.04457e-47	4.20374e-46	0.031246	4.30369
hsa-miR-196b-5p	12.8328	5.43557	4.12946e-260	4.48434e-259	0	6.42456
hsa-miR-197-5p	-0.316182	6.66952	5.05364e-07	1.47575e-06	6.81653	6.50032
hsa-miR-1976	-1.92411	1.72015	1.17322e-06	3.36936e-06	2.32403	0.390399
hsa-miR-199a-5p	0.907783	3.70238	8.4214e-07	2.4387e-06	3.15226	4.06094
hsa-miR-199b-5p	2.3469	4.46434	7.23002e-50	3.83577e-49	2.8386	5.18741
hsa-miR-19a-5p	12.7087	5.31247	1.04205e-237	1.11419e-236	0	6.30049
hsa-miR-19b-3p	0.41192	6.73692	2.42717e-11	8.14919e-11	6.51345	6.92541
hsa-miR-200a-5p	5.11141	8.21315	0	0	4.05805	9.17045
hsa-miR-200b-5p	6.14342	11.1332	0	0	5.96906	12.1128
hsa-miR-200c-5p	7.73916	11.4784	0	0	4.73169	12.4715
hsa-miR-203a-5p	11.3065	11.667	0	0	1.35317	12.6663
hsa-miR-203b-5p	9.89303	2.55762	4.79482e-35	2.31417e-34	0	3.48351
hsa-miR-205-5p	6.38211	8.72612	0	0	3.32403	9.70781
hsa-miR-20a-5p	0.355697	10.4976	8.42275e-89	5.52247e-88	10.3086	10.6643
hsa-miR-2110	0.880926	4.32038	1.70359e-09	5.45621e-09	3.79678	4.67826
hsa-miR-212-5p	0.676362	2.88495	0.00582138	0.0124488	2.46421	3.14172
hsa-miR-215-5p	0.601893	4.16762	9.13159e-05	0.000235054	3.81784	4.42015
hsa-miR-21-5p	1.5478	19.0924	0	0	18.1201	19.6679
hsa-miR-216a-5p	-2.6062	-0.300649	0.0129425	0.0259222	0.16875	-2.51649
hsa-miR-217-5p	-8.51359	1.17498	1.14226e-13	4.20036e-13	2.10164	0
hsa-miR-218-5p	-1.04966	6.77255	8.65818e-64	4.85277e-63	7.20217	6.15239
hsa-miR-221-5p	1.79677	12.4291	0	0	11.2673	13.0641
hsa-miR-222-5p	2.57052	12.8718	0	0	11.0767	13.6473
hsa-miR-223-3p	-8.67544	1.3272	1.78727e-15	6.97838e-15	2.26391	0
hsa-miR-223-5p	7.80487	0.63729	7.46467e-09	2.31605e-08	0	1.3904
hsa-miR-224-5p	-1.6909	12.4746	0	0	13.0853	11.3944
hsa-miR-22-5p	0.214418	9.93552	3.65371e-24	1.59706e-23	9.82404	10.0385
hsa-miR-2355-5p	-1.03139	2.92648	1.8521e-05	5.02816e-05	3.32403	2.29086
hsa-miR-23a-5p	-0.365365	10.1561	8.07799e-77	4.96832e-76	10.327	9.96165
hsa-miR-23b-5p	-1.46652	10.3159	0	0	10.8702	9.40367
hsa-miR-24-3p	-1.22617	11.3201	0	0	11.8066	10.5804
hsa-miR-25-5p	1.10973	13.343	0	0	12.6839	13.7937
hsa-miR-2682-5p	1.76549	3.65947	5.06047e-19	2.08108e-18	2.49068	4.2583
hsa-miR-26a-5p	1.07423	14.362	0	0	13.7271	14.8013
hsa-miR-26b-5p	-0.132963	10.3501	7.91868e-13	2.77954e-12	10.4148	10.2819
hsa-miR-27b-5p	-1.39613	14.1585	0	0	14.6938	13.2977
hsa-miR-28-5p	0.402139	10.4608	2.07416e-110	1.51741e-109	10.2456	10.6477
hsa-miR-296-5p	-4.06346	1.72107	2.5056e-15	9.72846e-15	2.59196	-1.51649
hsa-miR-299-5p	6.90361	-0.113739	6.10672e-05	0.000158365	0	0.483508
hsa-miR-29a-5p	2.0461	10.7358	0	0	9.37665	11.4228
hsa-miR-29b-3p	2.06157	6.27112	5.16526e-141	4.48732e-140	4.89419	6.9562
hsa-miR-29c-5p	9.67463	2.34945	5.36524e-30	2.46943e-29	0	3.26487
hsa-miR-301a-5p	-11.9725	4.56733	7.17323e-146	6.47454e-145	5.56419	0
hsa-miR-301b-5p	-3.14891	1.66986	1.6501e-11	5.62165e-11	2.46421	-0.709137
hsa-miR-3074-5p	2.14463	1.46077	3.39534e-06	9.55369e-06	-0.120757	2.0381
hsa-miR-30a-5p	-1.59858	14.2725	0	0	14.8608	13.2622
hsa-miR-30b-5p	-0.997902	8.20028	1.30598e-156	1.21021e-155	8.61395	7.61601
hsa-miR-30c-5p	-0.606028	11.427	0	0	11.6983	11.0923
hsa-miR-30e-5p	0.345214	10.809	2.2537e-100	1.56632e-99	10.6259	10.9712
hsa-miR-3117-5p	-6.13795	-0.804258	0.00781359	0.0157862	-0.290682	0
hsa-miR-3143	-6.3056	-0.686827	0.00195356	0.00440821	-0.120757	0
hsa-miR-3149	6.90361	-0.113739	6.10672e-05	0.000158365	0	0.483508
hsa-miR-3158-5p	-0.415579	5.73043	1.95127e-06	5.51273e-06	5.91877	5.5031
hsa-miR-31-5p	0.152807	9.10313	3.25603e-08	9.83887e-08	9.02418	9.17699
hsa-miR-3173-5p	1.4597	2.15727	2.03688e-05	5.44474e-05	1.16875	2.63326
hsa-miR-3180-3p	5.72637	-0.962805	0.0156266	0.0302521	0	-0.709137
hsa-miR-3184-5p	-5.94823	-0.931819	0.0156266	0.0302521	-0.483327	0
hsa-miR-3200-5p	-2.25113	1.12133	1.51262e-05	4.15522e-05	1.75371	-0.516492
hsa-miR-320a-5p	-0.360107	9.9633	1.98817e-66	1.12339e-65	10.1319	9.7718
hsa-miR-320b	-0.338954	6.6555	8.26115e-08	2.46416e-07	6.81261	6.47361
hsa-miR-320c	-0.718389	4.84911	2.29154e-09	7.23918e-09	5.1564	4.4377
hsa-miR-320d	-0.60676	3.60645	0.00127864	0.0029921	3.85907	3.25169
hsa-miR-320e	7.14963	0.0842587	7.63523e-06	2.13112e-05	0	0.731436
hsa-miR-323a-5p	2.42221	1.67705	2.00605e-08	6.16905e-08	-0.120757	2.3164
hsa-miR-323b-5p	1.9139	0.271454	0.0169064	0.0324584	-1.29068	0.653433
hsa-miR-324-3p	-1.06895	2.89973	1.03853e-05	2.87561e-05	3.30923	2.2384
hsa-miR-32-5p	0.170046	6.8245	0.00455868	0.00979672	6.73446	6.90452
hsa-miR-328-5p	-0.59923	5.48459	3.39679e-10	1.11357e-09	5.74824	5.14884
hsa-miR-330-5p	-1.93143	5.29452	4.12115e-68	2.36711e-67	5.95487	4.02267
hsa-miR-331-5p	-11.8859	4.48088	9.03786e-138	7.66014e-137	5.4775	0
hsa-miR-335-5p	-1.95798	10.3778	0	0	11.0472	9.08922
hsa-miR-338-5p	-8.4434	1.10939	4.56709e-13	1.62776e-12	2.03125	0
hsa-miR-339-5p	0.96418	8.33363	4.99512e-157	4.69137e-156	7.77136	8.73558
hsa-miR-33b-5p	-1.09741	2.34921	0.00024802	0.000617828	2.75371	1.65343
hsa-miR-340-5p	-1.04597	10.1953	0	0	10.6254	9.5794
hsa-miR-342-5p	-0.561701	6.10103	2.85448e-13	1.02791e-12	6.35137	5.78957
hsa-miR-345-5p	-2.37408	5.86981	9.72448e-138	8.14279e-137	6.6132	4.2384
hsa-miR-34a-5p	1.53179	5.97045	3.99808e-71	2.31555e-70	5.00394	6.53608
hsa-miR-34c-5p	0.954154	7.07862	1.09742e-66	6.2517e-66	6.5215	7.47574
hsa-miR-3613-5p	-0.663249	5.84561	4.08569e-15	1.57753e-14	6.13558	5.47219
hsa-miR-361-5p	0.22255	9.82573	2.81682e-24	1.23905e-23	9.70985	9.9324
hsa-miR-3616-5p	-8.20966	0.893051	2.91956e-11	9.7086e-11	1.79678	0
hsa-miR-3617-5p	2.69725	1.89927	1.82507e-10	6.04011e-10	-0.120757	2.59203
hsa-miR-362-5p	2.27358	4.86898	1.08129e-62	6.01196e-62	3.30923	5.58417
hsa-miR-363-5p	-3.615	4.35091	1.41732e-82	8.95487e-82	5.23288	1.61279
hsa-miR-365b-3p	0.152809	6.57699	0.019479	0.0369888	6.49559	6.64841
hsa-miR-3664-5p	6.60683	-0.344192	0.000488442	0.00119111	0	0.183948
hsa-miR-3675-5p	-7.44754	0.215133	9.54676e-07	2.75311e-06	1.03125	0
hsa-miR-3688-5p	-1.72116	0.570261	0.00592785	0.012599	1.03125	-0.709137
hsa-miR-369-5p	7.75618	0.595078	1.49273e-08	4.61089e-08	0	1.34149
hsa-miR-370-5p	-2.39628	0.623713	0.000180165	0.000456988	1.23288	-1.19456
hsa-miR-371a-5p	10.4083	3.05313	6.91622e-49	3.64149e-48	0	3.99921
hsa-miR-372-5p	11.9793	4.59049	1.36369e-144	1.21508e-143	0	5.57097
hsa-miR-374a-5p	0.144084	8.49819	2.02989e-05	5.44474e-05	8.42356	8.56765
hsa-miR-374b-5p	-0.141643	8.34925	6.60855e-05	0.000170741	8.41754	8.27589
hsa-miR-375-5p	5.00596	4.87185	2.62542e-144	2.30971e-143	0.796781	5.81218
hsa-miR-378a-5p	2.97043	10.5633	0	0	8.41926	11.3897
hsa-miR-378i	2.42632	7.47973	0	0	5.80471	8.23128
hsa-miR-379-5p	3.10039	4.04295	2.67369e-53	1.44048e-52	1.75371	4.85855
hsa-miR-381-5p	2.15599	3.68205	6.07159e-26	2.72242e-25	2.20117	4.36002
hsa-miR-382-5p	2.34806	2.00391	1.14315e-09	3.6782e-09	0.29428	2.65343
hsa-miR-3909	1.38987	5.20511	6.9861e-36	3.39534e-35	4.33867	5.72906
hsa-miR-3912-5p	-2.35579	1.74812	6.93753e-09	2.16215e-08	2.43724	0.0684705
hsa-miR-3928-5p	2.43367	2.54827	3.34595e-14	1.27771e-13	0.796781	3.2384
hsa-miR-3934-5p	1.73103	4.14642	1.50814e-25	6.71894e-25	3.0131	4.7456
hsa-miR-3940-5p	-1.26466	2.97804	1.33278e-07	3.95848e-07	3.45078	2.18395
hsa-miR-3942-5p	7.22313	0.144521	3.81796e-06	1.06995e-05	0	0.805436
hsa-miR-3944-5p	3.02499	0.264635	0.000221405	0.00055955	-2.29068	0.805436
hsa-miR-409-5p	2.53486	5.53897	1.09505e-115	8.18344e-115	3.7646	6.30049
hsa-miR-411-5p	3.3915	2.63385	8.78507e-23	3.7689e-22	0.031246	3.4377
hsa-miR-412-5p	5.72637	-0.962805	0.0156266	0.0302521	0	-0.709137
hsa-miR-423-5p	0.198491	12.3407	1.59569e-74	9.64351e-74	12.238	12.4365
hsa-miR-424-5p	-2.20982	8.19176	0	0	8.90899	6.69904
hsa-miR-425-5p	-0.388624	8.05154	3.45941e-23	1.50268e-22	8.2319	7.84326
hsa-miR-429	5.44834	6.40961	0	0	1.91877	7.37149
hsa-miR-4326	-11.6136	4.20943	9.25418e-114	6.84218e-113	5.20517	0
hsa-miR-4421	-8.84837	1.49121	5.59247e-17	2.23378e-16	2.43724	0
hsa-miR-4431	5.91561	-0.838994	0.00781359	0.0157862	0	-0.516492
hsa-miR-4440	-6.13795	-0.804258	0.00781359	0.0157862	-0.290682	0
hsa-miR-4473	1.2357	1.65322	0.00223104	0.00500185	0.796781	2.0381
hsa-miR-4482-5p	-8.92764	1.56683	6.99646e-18	2.82706e-17	2.51667	0
hsa-miR-449c-5p	-1.31389	3.727	1.02694e-12	3.58656e-12	4.22502	2.90977
hsa-miR-450a-5p	-0.548889	7.51736	1.61831e-31	7.59952e-31	7.7646	7.21568
hsa-miR-450b-5p	-0.333111	8.13019	2.54424e-18	1.03406e-17	8.28627	7.95315
hsa-miR-4516	-6.71607	-0.381824	0.000244236	0.000612794	0.29428	0
hsa-miR-4527	5.72637	-0.962805	0.0156266	0.0302521	0	-0.709137
hsa-miR-454-5p	-2.01951	6.81976	1.95793e-205	2.00112e-204	7.50048	5.48069
hsa-miR-455-5p	0.801482	6.82796	1.09047e-39	5.45234e-39	6.36931	7.17088
hsa-miR-4638-5p	6.08288	-0.725171	0.00781359	0.0157862	0	-0.346567
hsa-miR-4652-5p	8.56774	1.31724	7.14561e-15	2.74375e-14	0	2.15593
hsa-miR-4659a-5p	1.44179	1.09094	0.00432789	0.00934124	0.031246	1.48351
hsa-miR-4661-5p	1.58482	2.6279	2.57293e-08	7.87748e-08	1.5673	3.15593
hsa-miR-4671-5p	7.70579	0.551563	2.98508e-08	9.09925e-08	0	1.29086
hsa-miR-4677-5p	1.20122	4.05309	2.02429e-13	7.36588e-13	3.30923	4.51141
hsa-miR-4680-5p	5.91561	-0.838994	0.00781359	0.0157862	0	-0.516492
hsa-miR-4685-3p	-6.59179	-0.476682	0.000488442	0.00119111	0.16875	0
hsa-miR-4687-5p	6.23275	-0.61985	0.00390695	0.00848541	0	-0.194564
hsa-miR-4689	2.61316	-0.0372378	0.00418232	0.00905518	-2.29068	0.390399
hsa-miR-4708-5p	6.60683	-0.344192	0.000488442	0.00119111	0	0.183948
hsa-miR-4709-3p	7.29305	0.202311	1.90916e-06	5.41578e-06	0	0.875825
hsa-miR-4732-5p	-9.52866	2.14725	3.29504e-27	1.48705e-26	3.11871	0
hsa-miR-4742-5p	-2.12216	0.425766	0.00154483	0.00360287	0.957245	-1.19456
hsa-miR-4771	-6.3056	-0.686827	0.00195356	0.00440821	-0.120757	0
hsa-miR-4775	-1.53866	1.35006	0.000937565	0.0022547	1.8386	0.290863
hsa-miR-4786-5p	6.60683	-0.344192	0.000488442	0.00119111	0	0.183948
hsa-miR-4796-5p	5.91561	-0.838994	0.00781359	0.0157862	0	-0.516492
hsa-miR-484	-0.597298	8.55114	1.32913e-72	7.82834e-72	8.8185	8.22118
hsa-miR-485-5p	1.2357	1.65322	0.00223104	0.00500185	0.796781	2.0381
hsa-miR-486-5p	-4.91555	12.1775	0	0	13.1304	8.21483
hsa-miR-487b-5p	6.08288	-0.725171	0.00781359	0.0157862	0	-0.346567
hsa-miR-489-5p	8.48052	1.23794	5.71254e-14	2.15773e-13	0	2.06847
hsa-miR-493-5p	-2.57233	0.756595	1.93282e-05	5.22688e-05	1.40976	-1.19456
hsa-miR-494-5p	1.73416	1.53583	0.000100721	0.000258308	0.29428	2.0381
hsa-miR-495-5p	7.65358	0.506663	5.96941e-08	1.79599e-07	0	1.2384
hsa-miR-497-5p	-1.8238	2.40632	2.42435e-09	7.62409e-09	3.0131	1.18395
hsa-miR-499a-5p	1.27893	2.547	9.87441e-06	2.74508e-05	1.70932	2.9913
hsa-miR-5000-5p	-2.6062	-0.300649	0.0129425	0.0259222	0.16875	-2.51649
hsa-miR-500a-5p	2.19163	7.37652	0	0	5.89667	8.08852
hsa-miR-5010-3p	-0.627407	2.75006	0.0133048	0.0265714	2.99472	2.36615
hsa-miR-501-5p	1.33119	6.35759	2.11905e-72	1.2376e-71	5.53904	6.87045
hsa-miR-502-5p	2.21122	6.05469	2.91069e-135	2.37991e-134	4.55481	6.7666
hsa-miR-503-5p	-1.78329	6.19178	1.55044e-109	1.12246e-108	6.82176	5.0381
hsa-miR-504-5p	12.1516	4.76066	3.86883e-162	3.68334e-161	0	5.74325
hsa-miR-505-5p	1.0078	5.36864	5.06086e-23	2.18466e-22	4.77001	5.77813
hsa-miR-506-5p	8.35535	1.12478	4.56709e-13	1.62776e-12	0	1.94294
hsa-miR-508-5p	4.56032	2.74547	2.82703e-31	1.31865e-30	-0.968754	3.62306
hsa-miR-5089-5p	5.91561	-0.838994	0.00781359	0.0157862	0	-0.516492
hsa-miR-509-3-5p	4.59294	4.84311	4.14782e-134	3.35202e-133	1.16875	5.76891
hsa-miR-509-5p	4.08421	2.76667	1.99405e-29	9.05795e-29	-0.483327	3.62306
hsa-miR-513a-5p	6.08288	-0.725171	0.00781359	0.0157862	0	-0.346567
hsa-miR-514a-5p	3.42621	5.16115	5.4831e-129	4.3304e-128	2.59196	6.02073
hsa-miR-516a-5p	12.4134	5.01972	1.96359e-194	1.94957e-193	0	6.00511
hsa-miR-516b-5p	6.23275	-0.61985	0.00390695	0.00848541	0	-0.194564
hsa-miR-518e-5p	7.4235	0.31123	4.77388e-07	1.39994e-06	0	1.00707
hsa-miR-519a-5p	10.302	2.95052	4.80609e-45	2.45605e-44	0	3.8929
hsa-miR-520b-5p	7.07219	0.0213023	1.52692e-05	4.1616e-05	0	0.653433
hsa-miR-520g-5p	5.72637	-0.962805	0.0156266	0.0302521	0	-0.709137
hsa-miR-532-5p	1.94415	10.4709	0	0	9.19313	11.1373
hsa-miR-539-5p	6.90361	-0.113739	6.10672e-05	0.000158365	0	0.483508
hsa-miR-542-5p	-0.900545	6.97188	1.25239e-56	6.85363e-56	7.35137	6.45073
hsa-miR-543	2.05758	2.8349	9.77407e-14	3.61329e-13	1.40976	3.47219
hsa-miR-548a-3p	1.2532	1.49744	0.0045671	0.00979672	0.616208	1.87583
hsa-miR-548ae-5p	0.77251	2.55932	0.00616621	0.0130656	2.06687	2.84106
hsa-miR-548au-5p	-0.730341	5.11046	2.91391e-11	9.7086e-11	5.42356	4.69296
hsa-miR-548av-5p	0.365648	4.07129	0.0191646	0.0364916	3.85907	4.22498
hsa-miR-548d-5p	-9.00278	1.63873	8.75332e-19	3.57856e-18	2.59196	0
hsa-miR-548e-5p	0.326558	4.50227	0.0173111	0.0330527	4.31665	4.64338
hsa-miR-548g-5p	-2.29063	-0.0648524	0.0127295	0.0256434	0.409758	-1.93153
hsa-miR-548h-3p	5.72637	-0.962805	0.0156266	0.0302521	0	-0.709137
hsa-miR-548l	-1.07603	1.88453	0.00337804	0.00745313	2.26391	1.18395
hsa-miR-549a-5p	-2.58781	0.141586	0.00257803	0.00574273	0.709318	-1.93153
hsa-miR-550a-3-5p	2.77002	3.79752	1.14984e-39	5.70812e-39	1.79678	4.57097
hsa-miR-550b-2-5p	5.72637	-0.962805	0.0156266	0.0302521	0	-0.709137
hsa-miR-556-5p	2.53229	1.43261	2.37633e-07	6.9981e-07	-0.483327	2.06847
hsa-miR-559	8.28845	1.06462	1.8261e-12	6.31411e-12	0	1.87583
hsa-miR-561-5p	7.94178	0.75684	9.3349e-10	3.01756e-09	0	1.5279
hsa-miR-5680	6.36851	-0.521851	0.00195356	0.00440821	0	-0.0570604
hsa-miR-5695	-6.3056	-0.686827	0.00195356	0.00440821	-0.120757	0
hsa-miR-573	-2.25929	0.753578	0.000113207	0.000289261	1.35317	-0.931529
hsa-miR-574-5p	-0.943897	8.03423	7.6807e-126	5.86603e-125	8.42956	7.48562
hsa-miR-577	10.302	2.95052	4.80609e-45	2.45605e-44	0	3.8929
hsa-miR-579-5p	-0.971508	1.59077	0.0135031	0.0268902	1.91877	0.94294
hsa-miR-582-5p	0.83096	7.63054	5.93853e-74	3.558e-73	7.15433	7.98535
hsa-miR-584-5p	1.62688	6.20158	8.46466e-92	5.65667e-91	5.16465	6.79185
hsa-miR-585-5p	-10.0494	2.65752	6.12109e-39	3.01713e-38	3.64006	0
hsa-miR-589-5p	-0.428742	7.17691	4.63e-16	1.82832e-15	7.37377	6.94499
hsa-miR-607	6.36851	-0.521851	0.00195356	0.00440821	0	-0.0570604
hsa-miR-615-5p	6.64498	6.62994	0	0	0.957245	7.61086
hsa-miR-616-5p	1.53632	0.69933	0.0161326	0.0310586	-0.483327	1.06847
hsa-miR-625-5p	3.0344	7.74507	0	0	5.54221	8.57693
hsa-miR-628-5p	-1.90597	1.95702	1.52093e-07	4.49808e-07	2.5673	0.653433
hsa-miR-629-5p	0.602921	7.84676	3.6071e-46	1.87085e-45	7.51264	8.11559
hsa-miR-641	-1.86605	2.26698	4.62795e-09	1.44884e-08	2.87924	1.00707
hsa-miR-642a-5p	3.64414	3.11022	1.27616e-33	6.07488e-33	0.29428	3.95111
hsa-miR-642b-5p	5.72637	-0.962805	0.0156266	0.0302521	0	-0.709137
hsa-miR-6501-5p	2.87406	0.151542	0.000728995	0.00175921	-2.29068	0.653433
hsa-miR-6505-5p	6.49258	-0.430224	0.000976831	0.00230135	0	0.0684705
hsa-miR-6511b-5p	-7.9306	0.639448	1.8667e-09	5.924e-09	1.51667	0
hsa-miR-6513-5p	1.88763	0.522526	0.00592785	0.012599	-0.968754	0.94294
hsa-miR-6515-5p	5.72637	-0.962805	0.0156266	0.0302521	0	-0.709137
hsa-miR-651-5p	0.767755	5.99437	2.27618e-21	9.646e-21	5.55481	6.32271
hsa-miR-6516-5p	-6.13795	-0.804258	0.00781359	0.0157862	-0.290682	0
hsa-miR-652-5p	-0.98794	4.54543	2.40976e-13	8.72281e-13	4.94772	3.95924
hsa-miR-653-5p	13.3724	5.97193	0	0	0	6.9643
hsa-miR-654-3p	2.8991	2.66934	2.70831e-19	1.1204e-18	0.516673	3.42602
hsa-miR-656-5p	5.91561	-0.838994	0.00781359	0.0157862	0	-0.516492
hsa-miR-660-5p	1.68319	6.59189	1.95548e-126	1.51006e-125	5.51345	7.19689
hsa-miR-664a-5p	0.910953	3.9714	3.13353e-08	9.51005e-08	3.42356	4.33526
hsa-miR-671-5p	1.58709	7.4154	3.05176e-219	3.21359e-218	6.41149	7.99872
hsa-miR-676-5p	2.01669	1.36402	2.39143e-05	6.36798e-05	-0.120757	1.90977
hsa-miR-6775-5p	-7.9306	0.639448	1.8667e-09	5.924e-09	1.51667	0
hsa-miR-6787-5p	-6.3056	-0.686827	0.00195356	0.00440821	-0.120757	0
hsa-miR-6827-5p	-6.59179	-0.476682	0.000488442	0.00119111	0.16875	0
hsa-miR-6833-5p	-6.3056	-0.686827	0.00195356	0.00440821	-0.120757	0
hsa-miR-6853-5p	-6.45578	-0.57803	0.000976831	0.00230135	0.031246	0
hsa-miR-6894-5p	5.91561	-0.838994	0.00781359	0.0157862	0	-0.516492
hsa-miR-744-5p	-0.124046	7.89171	0.00278987	0.00617503	7.9513	7.82725
hsa-miR-758-5p	7.07219	0.0213023	1.52692e-05	4.1616e-05	0	0.653433
hsa-miR-7-5p	2.31159	14.0654	0	0	12.489	14.8006
hsa-miR-760	-2.08811	2.43796	1.43451e-11	4.91127e-11	3.10164	1.00707
hsa-miR-769-5p	-1.19892	8.62402	1.36761e-296	1.50871e-295	9.1019	7.90294
hsa-miR-7704	-4.36023	5.37785	3.06229e-199	3.08448e-198	6.30737	1.94294
hsa-miR-7706	-1.44518	4.15925	7.50587e-20	3.1237e-19	4.698	3.25169
hsa-miR-7974	11.232	3.85525	1.18499e-86	7.69687e-86	0	4.82336
hsa-miR-7976	-1.0709	2.29272	0.000563958	0.00137046	2.6866	1.61279
hsa-miR-874-5p	2.54482	5.22251	1.55751e-93	1.06124e-92	3.43724	5.98335
hsa-miR-877-5p	-1.93702	4.07006	8.29117e-30	3.79103e-29	4.72613	2.78729
hsa-miR-885-5p	11.6766	4.29199	1.45427e-117	1.09861e-116	0	5.26814
hsa-miR-887-3p	-8.36961	1.04075	1.8261e-12	6.31411e-12	1.95725	0
hsa-miR-889-5p	3.3344	1.89364	1.17794e-13	4.30878e-13	-0.70572	2.65343
hsa-miR-891a-5p	6.08288	-0.725171	0.00781359	0.0157862	0	-0.346567
hsa-miR-92a-3p	1.03163	13.3675	0	0	12.7613	13.7929
hsa-miR-92b-5p	0.22307	9.71006	9.09254e-23	3.87688e-22	9.59387	9.81694
hsa-miR-933	-2.50822	0.429099	0.000277377	0.000688489	1.03125	-1.51649
hsa-miR-934	6.36851	-0.521851	0.00195356	0.00440821	0	-0.0570604
hsa-miR-935	2.15594	4.77292	2.02676e-54	1.10047e-53	3.30923	5.4665
hsa-miR-93-5p	-0.307927	10.2453	4.02478e-58	2.22002e-57	10.3909	10.083
hsa-miR-939-5p	-6.45578	-0.57803	0.000976831	0.00230135	0.031246	0
hsa-miR-940	-7.03525	-0.129012	3.05359e-05	8.03881e-05	0.616208	0
hsa-miR-944	2.94791	1.0442	1.38565e-06	3.96308e-06	-1.29068	1.69296
hsa-miR-95-5p	0.191331	6.53746	0.00385591	0.00848055	6.43554	6.62689
hsa-miR-9-5p	8.35661	11.9599	0	0	4.59806	12.9554
hsa-miR-96-5p	4.71503	8.27488	0	0	4.50373	9.21949
hsa-miR-9901	6.23275	-0.61985	0.00390695	0.00848541	0	-0.194564
hsa-miR-99a-5p	-5.347	12.4515	0	0	13.4165	8.06941

## Sheet: S6
PCA Matrix Cancer Cell Signaling
Reactions	Flux(mol/s)	Sensitivity	Concentration
Autophagosome -> Autophagolysosome	594.406	0.055555	9659.62
FOXO1{CYTOPLASM} -> FOXO1{NUCLEUS}	435	0.62904	43527.5
MatureLC3II + ATG8-PE -> Autophagosome	346.8	0.98036	34000
MatureLC3II + ATG8-PE -> Autophagosome	346.8	0.98011	34000
ATG5/12/16C -> ATG8-PE	338.052	0	36777.6
ATG5/12/16C -> MatureLC3II	338.052	0	36777.6
ATG7{CYTOPLASM} -> ATG5/12/16C	338.052	0.007603	25349.7
FOXO1{NUCLEUS} -> ATG7{NUCLEUS}	298.969	0.0025619	27309.8
FOXO1{NUCLEUS} -> METTL14	298.969	0.0037583	27309.8
METTL14 -> SMC4	298.969	0	29522.8
ATG7{NUCLEUS} -> ATG7{CYTOPLASM}	295	0.62876	29731.5
AMPK -> FOXO1{CYTOPLASM}	238.532	0.01915	43527.5
LKB1 -> AMPK	198.758	0.009582	1182.9
Beclin1/VPS34C -> ATG5/12/16C	198.276	0.044929	3706.55
ERK1 -> LKB1	149.171	0.017744	4580.91
JNK/SAPK -> FOXO1{CYTOPLASM}	139.181	0.0053473	9904.89
MEK1 -> ERK1	139.153	0.0086762	9511.41
AKT -> I.FOXO1	119.318	0	9468.23
ULK1/2 -> Beclin1/VPS34C	119.277	0.0087314	7935.91
RAF -> MEK1	119.27	0.0092037	7818.49
SEK1/MKK4 -> JNK/SAPK	119.247	0.0099366	7451.72
TGF-B + TGF-BR -> TGFC	100	0.89048	10000
TGF-B + TGF-BR -> TGFC	100	0.89048	10000
AMPK -> ULK1/2	99.7443	0.0044403	5659.56
RAS -> RAF	99.4152	0.0078566	7286.31
AP1{CYTOPLASM} -> AP1{NUCLEUS}	95.0015	0.62622	8525.21
SOS -> RAS	79.4613	0.013468	3924.78
ERK1 -> AP1{CYTOPLASM}	79.3389	0.0037992	4580.91
MKK4 -> SEK1/MKK4	79.3389	0.034341	1861.93
AP1{NUCLEUS} -> IL-6	69.7258	0.006834	3915.46
AP1{NUCLEUS} -> TNF-a	69.7258	0.006834	3915.46
MKK3/6 -> P38{CYTOPLASM}	69.4933	0.012094	2825.18
P38{CYTOPLASM} -> P38{NUCLEUS}	69	0.61799	6920.26
P38{NUCLEUS} -> IL-6	59.7365	0.0070864	6920.26
P38{NUCLEUS} -> TNF-a	59.7365	0.0070864	6920.26
GRB2 -> SOS	59.6349	0.009175	3890.31
mTORC2 -> AKT	59.6349	0.009205	3890.31
SMAD2/3/4{CYTOPLASM} -> FOXO1{CYTOPLASM}	59.6349	0.013466	1182.9
TAB1/2 -> TAK1	59.6349	0.0090468	3890.31
TGFC -> GRB2	49.8753	0.055379	201.692
TGFC -> mTORC2	49.8753	0.055379	201.692
TGFC -> SMAD2/3/4{CYTOPLASM}	49.8753	0.05176	201.692
TGFC -> TAB1/2	49.8753	0.055379	201.692
TAK1 -> MKK3/6	49.7738	0.014398	1539.13
TAK1 -> MKK4	49.7738	0.0002283	1539.13
PI3K -> AKT	49.5868	0.033564	1178.11
SMAD2/3/4{NUCLEUS} -> GDF8	49.5413	0.060641	520.161
SMAD2/3/4{CYTOPLASM} -> SMAD2/3/4{NUCLEUS}	49.0059	0.59569	1182.9
IKB -> NFkB{CYTOPLASM}	24.7788	0.037421	425.884
NFkB{CYTOPLASM} -> NFkB{NUCLEUS}	24.0239	0.5425	2435.52
NFkB{NUCLEUS} -> IL-6	19.917	0.030067	269.56
NFkB{NUCLEUS} -> TNF-a	19.917	0.030067	269.56
ASK1 -> SEK1/MKK4	19.8198	0.053153	322.623
IGFC -> PI3K	19.802	0.27272	59.7978
NOXC -> ROS	19.802	0.26971	59.7978
IKK -> IKB	14.8984	0.012033	803.342
SIRT1 -> LKB1	14.8984	0.012397	803.342
ROS -> ASK1	11.9622	0.013246	265.61
ROS -> IKK	11.9622	0.013484	265.61
ROS -> SIRT1	11.9622	0.013484	265.61
EGFC -> PI3K	11.9284	0.16564	36.0647
EGFR + EGF -> EGFC	10	0.85634	1000
EGFR + EGF -> EGFC	10	0	1000
H2O2 + NOX -> NOXC	10	0.81989	1000
H2O2 + NOX -> NOXC	10	0.81989	1000
IGF1 + IGF1R -> IGFC	10	0.81955	1000
IGF1 + IGF1R -> IGFC	10	0.81955	1000
EGFC -> RAS	7.96813	0.077906	1000
NFkB{NUCLEUS} -> IL-1B	5.99251	0.0027855	1000

## Sheet: S7
Flux Cancer cell signalling
Reactions	Flux(mol/s)
Autophagosome -> Autophagolysosome	594.406
FOXO1{CYTOPLASM} -> FOXO1{NUCLEUS}	435
MatureLC3II + ATG8-PE -> Autophagosome	346.8
ATG5/12/16C -> ATG8-PE	338.052
ATG5/12/16C -> MatureLC3II	338.052
ATG7{CYTOPLASM} -> ATG5/12/16C	338.052
FOXO1{NUCLEUS} -> ATG7{NUCLEUS}	298.969
FOXO1{NUCLEUS} -> METTL14	298.969
METTL14 -> SMC4	298.969
ATG7{NUCLEUS} -> ATG7{CYTOPLASM}	295
AMPK -> FOXO1{CYTOPLASM}	238.532
LKB1 -> AMPK	198.758
Beclin1/VPS34C -> ATG5/12/16C	198.276
ERK1 -> LKB1	149.171
JNK/SAPK -> FOXO1{CYTOPLASM}	139.181
MEK1 -> ERK1	139.153
AKT ->	119.318
ULK1/2 -> Beclin1/VPS34C	119.277
RAF -> MEK1	119.27
SEK1/MKK4 -> JNK/SAPK	119.247
TGF-B + TGF-BR -> TGFC	100
AMPK -> ULK1/2	99.7443
RAS -> RAF	99.4152
AP1{CYTOPLASM} -> AP1{NUCLEUS}	95.0015
SOS -> RAS	79.4613
ERK1 -> AP1{CYTOPLASM}	79.3389
MKK4 -> SEK1/MKK4	79.3389
AP1{NUCLEUS} -> IL-6	69.7258
AP1{NUCLEUS} -> TNF-a	69.7258
MKK3/6 -> P38{CYTOPLASM}	69.4933
P38{CYTOPLASM} -> P38{NUCLEUS}	69
P38{NUCLEUS} -> IL-6	59.7365
P38{NUCLEUS} -> TNF-a	59.7365
GRB2 -> SOS	59.6349
mTORC2 -> AKT	59.6349
SMAD2/3/4{CYTOPLASM} -> FOXO1{CYTOPLASM}	59.6349
TAB1/2 -> TAK1	59.6349
TGFC -> GRB2	49.8753
TGFC -> mTORC2	49.8753
TGFC -> SMAD2/3/4{CYTOPLASM}	49.8753
TGFC -> TAB1/2	49.8753
TAK1 -> MKK3/6	49.7738
TAK1 -> MKK4	49.7738
PI3K -> AKT	49.5868
SMAD2/3/4{NUCLEUS} -> GDF8	49.5413
SMAD2/3/4{CYTOPLASM} -> SMAD2/3/4{NUCLEUS}	49.0059
IKB -> NFkB{CYTOPLASM}	24.7788
NFkB{CYTOPLASM} -> NFkB{NUCLEUS}	24.0239
NFkB{NUCLEUS} -> IL-6	19.917
NFkB{NUCLEUS} -> TNF-a	19.917
ASK1 -> SEK1/MKK4	19.8198
IGFC -> PI3K	19.802
NOXC -> ROS	19.802
IKK -> IKB	14.8984
SIRT1 -> LKB1	14.8984
ROS -> ASK1	11.9622
ROS -> IKK	11.9622
ROS -> SIRT1	11.9622
EGFC -> PI3K	11.9284
EGFR + EGF -> EGFC	10
H2O2 + NOX -> NOXC	10
IGF1 + IGF1R -> IGFC	10
EGFC -> RAS	7.96813
NFkB{NUCLEUS} -> IL-1B	5.99251

## Sheet: S8
PCA Matrix Muscle Cell Signaling
Reactions	Flux(mol/s)	Sensitivity	Concentration
Atrogin1{NUCLEUS} -> Atrogin1{CYTOPLASM}	818.438	0.77616	23089.6
Murf1{NUCLEUS} -> Murf1{CYTOPLASM}	818.438	0.77616	23089.6
FOXO1{CYTOPLASM} -> FOXO1{NUCLEUS}	430.585	0.77206	11763.9
NFkB{CYTOPLASM} -> NFkB{NUCLEUS}	215.883	0.68113	7222.15
SMAD2/3 -> FOXO1{CYTOPLASM}	159.16	0.0075324	7948
ERK -> IFOXO1	149.24	0.0061891	12894
FOXO1{NUCLEUS} -> Atrogin1{NUCLEUS}	139.427	0.0022069	12126.8
FOXO1{NUCLEUS} -> Murf1{NUCLEUS}	139.427	0.0022069	12126.8
MEK -> ERK	139.279	0.0081536	9907.85
STAT3 -> STAT-3	122.753	0.7688	2634.6
NFkB{NUCLEUS} -> Atrogin1{NUCLEUS}	119.593	0.36889	75.1404
NFkB{NUCLEUS} -> Murf1{NUCLEUS}	119.593	0.36889	75.1404
ALK4 -> SMAD2/3	119.372	0.0092086	7706.63
RAS -> MEK	119.372	0.0092501	7706.63
GDF8/Myostatin + ActIIRB -> ACTIIRBCom	100	0.85731	10000
GDF8/Myostatin + ActIIRB -> ACTIIRBCom	100	0.85731	10000
ACTIIRBCom -> ALK4	99.725	0.1226	350.125
ACTIIRBCom -> RAS	99.725	0.1226	350.125
Ikb-p65-p50 -> NFkB{CYTOPLASM}	99.4779	0.0058118	5922.56
IKK-B -> Ikb-p65-p50	79.5874	0	5904.5
TAK1 -> IKK-B	69.6373	0.008331	4878.52
CEBP-D -> Atrogin1{NUCLEUS}	59.2102	0.19506	106.622
CEBP-D -> Murf1{NUCLEUS}	59.2102	0.19506	106.622
STAT-3 -> CEBP-D	59.2102	0.011501	2419.79
IRAK-TRAF6 -> TAK1	29.8352	0.025652	873.577
JAK1/2 -> STAT3	29.8352	0.015777	873.577
Rip1 -> TAK1	29.8352	0.025652	873.577
IL-1BC -> IRAK-TRAF6	19.8899	0.27367	59.7968
IL-6C -> JAK1/2	19.8899	0.27368	59.7968
TNFC -> Rip1	19.8899	0.27367	59.7968
IL-1B + IL-1BR -> IL-1BC	10	0.81753	1000
IL-1B + IL-1BR -> IL-1BC	10	0.81753	1000
IL-6 + IL-6R -> IL-6C	10	0	1000
IL-6 + IL-6R -> IL-6C	10	0	1000
TNFR + TNFa -> TNFC	10	0.8175	1000
TNFR + TNFa -> TNFC	10	0.8175	1000

## Sheet: S9
Flux Muscle cell signalling
Reactions	Flux(mol/s)
Atrogin1{NUCLEUS} -> Atrogin1{CYTOPLASM}	818.438
Murf1{NUCLEUS} -> Murf1{CYTOPLASM}	818.438
FOXO1{CYTOPLASM} -> FOXO1{NUCLEUS}	430.585
NFkB{CYTOPLASM} -> NFkB{NUCLEUS}	215.883
SMAD2/3 -> FOXO1{CYTOPLASM}	159.16
ERK -> IFOXO1	149.24
FOXO1{NUCLEUS} -> Atrogin1{NUCLEUS}	139.427
FOXO1{NUCLEUS} -> Murf1{NUCLEUS}	139.427
MEK -> ERK	139.279
STAT3 -> STAT-3	122.753
NFkB{NUCLEUS} -> Atrogin1{NUCLEUS}	119.593
NFkB{NUCLEUS} -> Murf1{NUCLEUS}	119.593
ALK4 -> SMAD2/3	119.372
RAS -> MEK	119.372
GDF8/Myostatin + ActIIRB -> ACTIIRBCom	100
GDF8/Myostatin + ActIIRB -> ACTIIRBCom	100
ACTIIRBCom -> ALK4	99.725
ACTIIRBCom -> RAS	99.725
Ikb-p65-p50 -> NFkB{CYTOPLASM}	99.4779
IKK-B -> Ikb-p65-p50	79.5874
TAK1 -> IKK-B	69.6373
CEBP-D -> Atrogin1{NUCLEUS}	59.2102
CEBP-D -> Murf1{NUCLEUS}	59.2102
STAT-3 -> CEBP-D	59.2102
IRAK-TRAF6 -> TAK1	29.8352
JAK1/2 -> STAT3	29.8352
Rip1 -> TAK1	29.8352
IL-1BC -> IRAK-TRAF6	19.8899
IL-6C -> JAK1/2	19.8899
TNFC -> Rip1	19.8899
IL-1B + IL-1BR -> IL-1BC	10
IL-1B + IL-1BR -> IL-1BC	10
IL-6 + IL-6R -> IL-6C	10
IL-6 + IL-6R -> IL-6C	10
TNFR + TNFa -> TNFC	10
TNFR + TNFa -> TNFC	10

## Sheet: S10
Ordinary Differential Equations Cancer cell signalling
d(TGFC)/dt = (KF1*[TGF-B]*[TGF-BR]) - (VM1*TGFC/(KM1+TGFC)) - (VM2*TGFC/(KM2+TGFC)) - (VM3*TGFC/(KM3+TGFC)) - (VM4*TGFC/(KM4+TGFC))
d(EGFC)/dt = (KF2*EGFR*EGF) - (VM7*EGFC/(KM7+EGFC)) - (VM8*EGFC/(KM8+EGFC))
d(IGFC)/dt = (KF3*IGF1*IGF1R) - (VM9*IGFC/(KM9+IGFC))
d(NOXC)/dt = (KF4*H2O2*NOX) - (VM20*NOXC/(KM20+NOXC))
d(CYTOPLASM.[SMAD2/3/4])/dt = (VM1*TGFC/(KM1+TGFC)) - (VM89*CYTOPLASM.[SMAD2/3/4]/(KM89+CYTOPLASM.[SMAD2/3/4])) - (KF55*CYTOPLASM.[SMAD2/3/4])
d(mTORC2)/dt = (VM2*TGFC/(KM2+TGFC)) - (VM13*mTORC2/(KM13+mTORC2))
d([TAB1/2])/dt = (VM3*TGFC/(KM3+TGFC)) - (VM12*[TAB1/2]/(KM12+[TAB1/2]))
d(GRB2)/dt = (VM4*TGFC/(KM4+TGFC)) - (VM5*GRB2/(KM5+GRB2))
d(SOS)/dt = (VM5*GRB2/(KM5+GRB2)) - (VM6*SOS/(KM6+SOS))
d(RAS)/dt = (VM7*EGFC/(KM7+EGFC)) + (VM6*SOS/(KM6+SOS)) - (VM11*RAS/(KM11+RAS))
d(PI3K)/dt = (VM8*EGFC/(KM8+EGFC)) + (VM9*IGFC/(KM9+IGFC)) - (VM10*PI3K/(KM10+PI3K))
d(TAK1)/dt = (VM12*[TAB1/2]/(KM12+[TAB1/2])) - (VM16*TAK1/(KM16+TAK1)) - (VM17*TAK1/(KM17+TAK1))
d(RAF)/dt = (VM11*RAS/(KM11+RAS)) - (VM18*RAF/(KM18+RAF))
d(AKT)/dt = (VM10*PI3K/(KM10+PI3K)) + (VM13*mTORC2/(KM13+mTORC2)) - (VM14*AKT/(KM14+AKT))
d([MKK3/6])/dt = (VM16*TAK1/(KM16+TAK1)) - (VM75*[MKK3/6]/(KM75+[MKK3/6]))
d(MKK4)/dt = (VM17*TAK1/(KM17+TAK1)) - (VM28*MKK4/(KM28+MKK4))
d(MEK1)/dt = (VM18*RAF/(KM18+RAF)) - (VM19*MEK1/(KM19+MEK1))
d(ERK1)/dt = (VM19*MEK1/(KM19+MEK1)) - (VM24*ERK1/(KM24+ERK1)) - (VM55*ERK1/(KM55+ERK1))
d(ROS)/dt = (VM20*NOXC/(KM20+NOXC)) - (VM21*ROS/(KM21+ROS)) - (VM22*ROS/(KM22+ROS)) - (VM23*ROS/(KM23+ROS))
d(SIRT1)/dt = (VM21*ROS/(KM21+ROS)) - (VM25*SIRT1/(KM25+SIRT1))
d(IKK)/dt = (VM22*ROS/(KM22+ROS)) - (VM44*IKK/(KM44+IKK))
d(ASK1)/dt = (VM23*ROS/(KM23+ROS)) - (VM29*ASK1/(KM29+ASK1))
d(LKB1)/dt = (VM25*SIRT1/(KM25+SIRT1)) + (VM24*ERK1/(KM24+ERK1)) - (VM99*LKB1/(KM99+LKB1))
d([SEK1/MKK4])/dt = (VM29*ASK1/(KM29+ASK1)) + (VM28*MKK4/(KM28+MKK4)) - (VM87*[SEK1/MKK4]/(KM87+[SEK1/MKK4]))
d(CYTOPLASM.AP1)/dt = (VM55*ERK1/(KM55+ERK1)) - (KF76*CYTOPLASM.AP1)
d(IKB)/dt = (VM44*IKK/(KM44+IKK)) - (VM33*IKB/(KM33+IKB))
d(CYTOPLASM.NFkB)/dt = (VM33*IKB/(KM33+IKB)) - (KF665*CYTOPLASM.NFkB)
d([JNK/SAPK])/dt = (VM87*[SEK1/MKK4]/(KM87+[SEK1/MKK4])) - (VM67*[JNK/SAPK]/(KM67+[JNK/SAPK]))
d(AMPK)/dt = (VM99*LKB1/(KM99+LKB1)) - (VM76*AMPK/(KM76+AMPK)) - (VM81*AMPK/(KM81+AMPK))
d(CYTOPLASM.FOXO1)/dt = (VM76*AMPK/(KM76+AMPK)) + (VM67*[JNK/SAPK]/(KM67+[JNK/SAPK])) + (VM89*CYTOPLASM.[SMAD2/3/4]/(KM89+CYTOPLASM.[SMAD2/3/4])) - (KF66*CYTOPLASM.FOXO1)
d([ULK1/2])/dt = (VM81*AMPK/(KM81+AMPK)) - (VM74*[ULK1/2]/(KM74+[ULK1/2]))
d(CYTOPLASM.P38)/dt = (VM75*[MKK3/6]/(KM75+[MKK3/6])) - (KF8*CYTOPLASM.P38)
d([Beclin1/VPS34C])/dt = (VM74*[ULK1/2]/(KM74+[ULK1/2])) - (VM73*[Beclin1/VPS34C]/(KM73+[Beclin1/VPS34C]))
d(CYTOPLASM.ATG7)/dt = (KKF342*NUCLEUS.ATG7) - (VM64*CYTOPLASM.ATG7/(KM64+CYTOPLASM.ATG7))
d([ATG5/12/16C])/dt = (VM73*[Beclin1/VPS34C]/(KM73+[Beclin1/VPS34C])) + (VM64*CYTOPLASM.ATG7/(KM64+CYTOPLASM.ATG7)) - (VM32*[ATG5/12/16C]/(KM32+[ATG5/12/16C])) - (VM60*[ATG5/12/16C]/(KM60+[ATG5/12/16C]))
d(Autophagosome)/dt = (kf45*MatureLC3II*[ATG8-PE]) - (vm732*Autophagosome/(km732+Autophagosome))
d(Autophagolysosome)/dt = (vm732*Autophagosome/(km732+Autophagosome))
d(NUCLEUS.P38)/dt = (KF8*CYTOPLASM.P38) - (VM101*power(NUCLEUS.P38,n101)/(kp101+power(NUCLEUS.P38,n101))) - (vm856*power(NUCLEUS.P38,n856)/(kp856+power(NUCLEUS.P38,n856)))
d(NUCLEUS.AP1)/dt = (KF76*CYTOPLASM.AP1) - (vm890*power(NUCLEUS.AP1,n890)/(kp890+power(NUCLEUS.AP1,n890))) - (reaction_49.vm765*power(NUCLEUS.AP1,reaction_49.n765)/(reaction_49.kp765+power(NUCLEUS.AP1,reaction_49.n765)))
d(NUCLEUS.FOXO1)/dt = (KF66*CYTOPLASM.FOXO1) - (VM011*power(NUCLEUS.FOXO1,N011)/(K011+power(NUCLEUS.FOXO1,N011))) - (VM012*power(NUCLEUS.FOXO1,N012)/(K012+power(NUCLEUS.FOXO1,N012)))
d(NUCLEUS.NFkB)/dt = (KF665*CYTOPLASM.NFkB) - (vm888*power(NUCLEUS.NFkB,n888)/(kp888+power(NUCLEUS.NFkB,n888))) - (vm555*power(NUCLEUS.NFkB,n555)/(kp555+power(NUCLEUS.NFkB,n555))) - (reaction_52.vm765*power(NUCLEUS.NFkB,reaction_52.n765)/(reaction_52.kp765+power(NUCLEUS.NFkB,reaction_52.n765)))
d(NUCLEUS.[SMAD2/3/4])/dt = (KF55*CYTOPLASM.[SMAD2/3/4]) - (VM31*NUCLEUS.[SMAD2/3/4]/(KM31+NUCLEUS.[SMAD2/3/4]))
d([IL-6])/dt = (VM101*power(NUCLEUS.P38,n101)/(kp101+power(NUCLEUS.P38,n101))) + (vm890*power(NUCLEUS.AP1,n890)/(kp890+power(NUCLEUS.AP1,n890))) + (vm888*power(NUCLEUS.NFkB,n888)/(kp888+power(NUCLEUS.NFkB,n888)))
d([TNF-a])/dt = (vm856*power(NUCLEUS.P38,n856)/(kp856+power(NUCLEUS.P38,n856))) + (reaction_49.vm765*power(NUCLEUS.AP1,reaction_49.n765)/(reaction_49.kp765+power(NUCLEUS.AP1,reaction_49.n765))) + (vm555*power(NUCLEUS.NFkB,n555)/(kp555+power(NUCLEUS.NFkB,n555)))
d([IL-1B])/dt = (reaction_52.vm765*power(NUCLEUS.NFkB,reaction_52.n765)/(reaction_52.kp765+power(NUCLEUS.NFkB,reaction_52.n765)))
d(NUCLEUS.ATG7)/dt = (VM011*power(NUCLEUS.FOXO1,N011)/(K011+power(NUCLEUS.FOXO1,N011))) - (KKF342*NUCLEUS.ATG7)
d(METTL14)/dt = (VM012*power(NUCLEUS.FOXO1,N012)/(K012+power(NUCLEUS.FOXO1,N012))) - (VM86*METTL14/(KM86+METTL14))
d(SMC4)/dt = (VM86*METTL14/(KM86+METTL14))
d(GDF8)/dt = (VM31*NUCLEUS.[SMAD2/3/4]/(KM31+NUCLEUS.[SMAD2/3/4]))

[truncated: 3 more sheets: S11, S12, S13]
